# Supplementary material for: Comparison of Metabolomic Signatures Between Low and Heavy Parasite Burden of Haemonchus contortus in Meat Goats Fed with Cynodon dactylon (Bermudagrass) and Crotalaria juncea L. (Sunn Hemp)
Source: Metabolites. 2025 Nov 14;15(11):741. doi: 10.3390/metabo15110741 (PMC12654777; doi:10.3390/metabo15110741)
Supplement: Supplementary file 1 [file metabolites-15-00741-s001.zip]

Archive with 85 entries (69 files):
- LC_MS/
- LC_MS/LC_MS/
- LC_MS/LC_MS/.DS_Store
- LC_MS/LC_MS/lcms bermuda pathway_new/
- LC_MS/LC_MS/lcms bermuda pathway_new/Arachidonic acid metabolism.png
- LC_MS/LC_MS/lcms bermuda pathway_new/crop1753467523752.png
- LC_MS/LC_MS/lcms bermuda pathway_new/name_map.csv
- LC_MS/LC_MS/lcms bermuda pathway_new/pathway_results.csv
- LC_MS/LC_MS/lcms bermuda pathway_new/path_view_0_dpi150.png
- LC_MS/LC_MS/lcms bermuda pathway_new/path_view_1_dpi150.png
- LC_MS/LC_MS/lcms bermuda pathway_new/Rhistory.R
- LC_MS/LC_MS/lcms bermuda pathway_new/Vitamin B6 metabolism.png
- LC_MS/LC_MS/lcms bermuda pathway_new/zoom1753467523752.png
- LC_MS/LC_MS/LCMS Bermudagrass Peak area.csv
- LC_MS/LC_MS/LCMS Sun Hemp Peak area.csv
- LC_MS/LC_MS/lcms sunn hemp pathway/
- LC_MS/LC_MS/lcms sunn hemp pathway/name_map.csv
- LC_MS/LC_MS/lcms sunn hemp pathway/pathway_results.csv
- LC_MS/LC_MS/lcms sunn hemp pathway/path_view_0_dpi150.png
- LC_MS/LC_MS/lcms sunn hemp pathway/Rhistory.R
- LC_MS/LC_MS/oplsda_vip bermuda.csv
- LC_MS/LC_MS/oplsda_vip copy.csv
- LC_MS/__MACOSX/
- LC_MS/__MACOSX/._LC_MS
- LC_MS/__MACOSX/LC_MS/
- LC_MS/__MACOSX/LC_MS/._.DS_Store
- LC_MS/__MACOSX/LC_MS/._lcms bermuda pathway_new
- LC_MS/__MACOSX/LC_MS/._LCMS Bermudagrass Peak area.csv
- LC_MS/__MACOSX/LC_MS/._LCMS Sun Hemp Peak area.csv
- LC_MS/__MACOSX/LC_MS/._lcms sunn hemp pathway
- LC_MS/__MACOSX/LC_MS/._oplsda_vip bermuda.csv
- LC_MS/__MACOSX/LC_MS/._oplsda_vip copy.csv
- LC_MS/__MACOSX/LC_MS/lcms bermuda pathway_new/
- LC_MS/__MACOSX/LC_MS/lcms bermuda pathway_new/._Arachidonic acid metabolism.png
- LC_MS/__MACOSX/LC_MS/lcms bermuda pathway_new/._crop1753467523752.png
- LC_MS/__MACOSX/LC_MS/lcms bermuda pathway_new/._name_map.csv
- LC_MS/__MACOSX/LC_MS/lcms bermuda pathway_new/._pathway_results.csv
- LC_MS/__MACOSX/LC_MS/lcms bermuda pathway_new/._path_view_0_dpi150.png
- LC_MS/__MACOSX/LC_MS/lcms bermuda pathway_new/._path_view_1_dpi150.png
- LC_MS/__MACOSX/LC_MS/lcms bermuda pathway_new/._Rhistory.R
- LC_MS/__MACOSX/LC_MS/lcms bermuda pathway_new/._Vitamin B6 metabolism.png
- LC_MS/__MACOSX/LC_MS/lcms bermuda pathway_new/._zoom1753467523752.png
- LC_MS/__MACOSX/LC_MS/lcms sunn hemp pathway/
- LC_MS/__MACOSX/LC_MS/lcms sunn hemp pathway/._name_map.csv
- LC_MS/__MACOSX/LC_MS/lcms sunn hemp pathway/._pathway_results.csv
- LC_MS/__MACOSX/LC_MS/lcms sunn hemp pathway/._path_view_0_dpi150.png
- LC_MS/__MACOSX/LC_MS/lcms sunn hemp pathway/._Rhistory.R
- NMR/
- NMR/NMR/
- NMR/NMR/.DS_Store
- NMR/NMR/Bermuda grass csv.csv1 copy.csv
- NMR/NMR/oplsda_vip Bermuda 2.csv
- NMR/NMR/oplsda_vip Sunn Hemp.csv
- NMR/NMR/pathway result bermuda nmr/
- NMR/NMR/pathway result bermuda nmr/name_map.csv
- NMR/NMR/pathway result bermuda nmr/pathway_results.csv
- NMR/NMR/pathway result bermuda nmr/path_view_0_dpi150.png
- NMR/NMR/pathway result bermuda nmr/Rhistory.R
- NMR/NMR/Sunn Hemp csv file copy.csv
- NMR/NMR/Sunn Hemp NMR pathway result/
- NMR/NMR/Sunn Hemp NMR pathway result/name_map.csv
- NMR/NMR/Sunn Hemp NMR pathway result/pathway_results.csv
- NMR/NMR/Sunn Hemp NMR pathway result/path_view_0_dpi150.png
- NMR/NMR/Sunn Hemp NMR pathway result/Rhistory.R
- NMR/__MACOSX/
- NMR/__MACOSX/._NMR
- NMR/__MACOSX/NMR/
- NMR/__MACOSX/NMR/._.DS_Store
- NMR/__MACOSX/NMR/._Bermuda grass csv.csv1 copy.csv
- NMR/__MACOSX/NMR/._oplsda_vip Bermuda 2.csv
- NMR/__MACOSX/NMR/._oplsda_vip Sunn Hemp.csv
- NMR/__MACOSX/NMR/._pathway result bermuda nmr
- NMR/__MACOSX/NMR/._Sunn Hemp csv file copy.csv
- NMR/__MACOSX/NMR/._Sunn Hemp NMR pathway result
- NMR/__MACOSX/NMR/pathway result bermuda nmr/
- NMR/__MACOSX/NMR/pathway result bermuda nmr/._name_map.csv
- NMR/__MACOSX/NMR/pathway result bermuda nmr/._pathway_results.csv
- NMR/__MACOSX/NMR/pathway result bermuda nmr/._path_view_0_dpi150.png
- NMR/__MACOSX/NMR/pathway result bermuda nmr/._Rhistory.R
- NMR/__MACOSX/NMR/Sunn Hemp NMR pathway result/
- NMR/__MACOSX/NMR/Sunn Hemp NMR pathway result/._name_map.csv
- NMR/__MACOSX/NMR/Sunn Hemp NMR pathway result/._pathway_results.csv
- NMR/__MACOSX/NMR/Sunn Hemp NMR pathway result/._path_view_0_dpi150.png
- NMR/__MACOSX/NMR/Sunn Hemp NMR pathway result/._Rhistory.R
- Supplementary figures for NMR and LC MS.pdf
