# Supplementary material for: Comparison of Metabolomic Signatures Between Low and Heavy Parasite Burden of Haemonchus contortus in Meat Goats Fed with Cynodon dactylon (Bermudagrass) and Crotalaria juncea L. (Sunn Hemp)
Source: Metabolites. 2025 Nov 14;15(11):741. doi: 10.3390/metabo15110741 (PMC12654777; doi:10.3390/metabo15110741)
Supplement: Supplementary file 1 [file metabolites-15-00741-s001.zip › LC_MS/LC_MS/lcms bermuda pathway_new/name_map.csv]

Query	Match	HMDB	PubChem	KEGG	SMILES	Comment
Gentisic acid	Gentisic acid	HMDB0000152	3469	C00628	OC(=O)C1=C(O)C=CC(O)=C1	1
NP-020156	NA	NA	NA	NA	NA	0
Protocatechuic acid	Protocatechuic acid	HMDB0001856	72	C00230	OC(=O)C1=CC(O)=C(O)C=C1	1
Aflatoxin G2	Aflatoxin G2	HMDB0030475	23670	C16754	COC1=CC2=C(C3CCOC3O2)C2=C1C1=C(C(=O)OCC1)C(=O)O2	1
Methyl indole-3-acetate	Indole-3-methyl acetate	HMDB0029738	74706	NA	COC(=O)CC1=CNC2=C1C=CC=C2	1
Isophorone	3,5,5-Trimethyl-2-cyclohexen-1-one	HMDB0031195	6544	C14743	CC1=CC(=O)CC(C)(C)C1	1
Catechol	Catechol	NA	3390	C00090	NA	1
(5-Amino[1,2,3]triazolo[1,5-a]quinazolin-3-yl)(morpholino)methanone	NA	NA	NA	NA	NA	0
Bis(methylbenzylidene)sorbitol	NA	NA	NA	NA	NA	0
4-Hydroxyphenylacetic acid	p-Hydroxyphenylacetic acid	HMDB0000020	127	C00642	OC(=O)CC1=CC=C(O)C=C1	1
2-Oxindole	1,3-Dihydro-(2H)-indol-2-one	HMDB0061918	321710	C12312	O=C1CC2=CC=CC=C2N1	1
N-(2,4-Dimethylphenyl)-N'-methylimidoformamide	NA	NA	NA	NA	NA	0
Prostaglandin F1	Prostaglandin F1a	HMDB0002685	5280939	C06475	CCCCC[C@H](O)\C=C\[C@H]1[C@H](O)C[C@H](O)[C@@H]1CCCCCCC(O)=O	1
Gramine	NA	NA	NA	NA	NA	0
4-Cyano-N-({(1S,4S,6S)-6-isopropyl-3-methyl-4-[2-(4-methyl-1-piperazinyl)-2-oxoethyl]-2-cyclohexen-1-yl}methyl)benzamide	NA	NA	NA	NA	NA	0
Stearamide	Octadecanamide	HMDB0034146	31292	C13846	CCCCCCCCCCCCCCCCCC(N)=O	1
Decanamide	NA	NA	NA	NA	NA	0
Hexadecanamide	Palmitic amide	HMDB0012273	69421	NA	CCCCCCCCCCCCCCCC(N)=O	1
Oleamide	Oleamide	HMDB0002117	5283387	C19670	CCCCCCCC\C=C/CCCCCCCC(N)=O	1
Daidzein	Daidzein	HMDB0003312	5281708	C10208	OC1=CC=C(C=C1)C1=COC2=C(C=CC(O)=C2)C1=O	1
5-(1,2,4a,5-tetramethyl-7-oxo-1,2,3,4,4a,7,8,8a-octahydronaphthalen-1-yl)-3-methylpentanoic acid	NA	NA	NA	NA	NA	0
Bis(4-ethylbenzylidene)sorbitol	NA	NA	NA	NA	NA	0
Palmitic Acid	Palmitic acid	HMDB0000220	985	C00249	CCCCCCCCCCCCCCCC(O)=O	1
octadec-9-ynoic acid	NA	NA	NA	NA	NA	0
(v)11(12)-EET	NA	NA	NA	NA	NA	0
2,2,6,6-Tetramethyl-1-piperidinol (TEMPO)	NA	NA	NA	NA	NA	0
NP-018362	NA	NA	NA	NA	NA	0
4-Methyl-5-thiazoleethanol	5-(2-Hydroxyethyl)-4-methylthiazole	HMDB0032985	1136	C04294	CC1=C(CCO)SC=N1	1
3-tert-Butyladipic acid	NA	NA	NA	NA	NA	0
(3beta,9xi)-3-(beta-D-Glucopyranosyloxy)-14-hydroxycarda-5,20(22)-dienolide	NA	NA	NA	NA	NA	0
4-Hydroxyephedrine	NA	NA	NA	NA	NA	0
Geranylgeranyl pyrophosphate	Geranylgeranyl-PP	HMDB0004486	447277	C00353	CC(C)=CCC\C(C)=C\CC\C(C)=C\CC\C(C)=C\COP(O)(=O)OP(O)(O)=O	1
Sinomenine	NA	NA	NA	NA	NA	0
Lasalocid A	NA	NA	NA	NA	NA	0
3-Isopropylmalic acid	3-Isopropylmalic acid	HMDB0012156	5462261	C04411	CC(C)[C@@H]([C@@H](O)C(O)=O)C(O)=O	1
NP-010770	NA	NA	NA	NA	NA	0
L-Dopa	DOPA	HMDB0000181	6047	C00355	N[C@@H](CC1=CC=C(O)C(O)=C1)C(O)=O	1
NP-022229	NA	NA	NA	NA	NA	0
2'-Deoxyinosine	Deoxyinosine	HMDB0000071	65058	C05512	OC[C@H]1O[C@H](C[C@@H]1O)N1C=NC2=C1N=CNC2=O	1
Prostaglandin K2	NA	NA	NA	NA	NA	0
NP-011548	NA	NA	NA	NA	NA	0
5-(4-carboxy-3-methylbutyl)-5,6,8a-trimethyl-3-oxo-3,4,4a,5,6,7,8,8a-octahydronaphthalene-1-carboxylic acid	NA	NA	NA	NA	NA	0
?17-6-keto Prostaglandin F1	NA	NA	NA	NA	NA	0
2-Amino-1,3,4-octadecanetriol	NA	NA	NA	NA	NA	0
Glycerophospho-N-palmitoyl ethanolamine	NA	NA	NA	NA	NA	0
3-(methylsulfanyl)-5H-[1,2,4]triazino[5,6-b]indole	NA	NA	NA	NA	NA	0
NP-008993	NA	NA	NA	NA	NA	0
(2E)-5-[(8aS)-2,5,5,8a-tetramethyl-3-oxo-3,4,4a,5,6,7,8,8a-octahydronaphthalen-1-yl]-3-methylpent-2-enoic acid	NA	NA	NA	NA	NA	0
SB236057A	NA	NA	NA	NA	NA	0
NP-001596	NA	NA	NA	NA	NA	0
(v)9-HpODE	NA	NA	NA	NA	NA	0
Guanine	Guanine	HMDB0000132	764	C00242	NC1=NC(=O)C2=C(N1)N=CN2	1
2-Methyl-3-hydroxybutyric acid	2-Methyl-3-hydroxybutyric acid	HMDB0000354	160471	NA	CC(O)C(C)C(O)=O	1
8-{3-Oxo-2-[(2E)-2-penten-1-yl]-1-cyclopenten-1-yl}octanoic acid	NA	NA	NA	NA	NA	0
NP-019748	NA	NA	NA	NA	NA	0
BB-22 3-Carboxyindole metabolite	NA	NA	NA	NA	NA	0
3,3-Dimethylglutaric acid	3,3-Dimethylglutaric acid	HMDB0002441	20984	NA	CC(C)(CC(O)=O)CC(O)=O	1
Indole-3-acetic acid	Indoleacetic acid	HMDB0000197	802	C00954	OC(=O)CC1=CNC2=C1C=CC=C2	1
Azelaic acid	Azelaic acid	HMDB0000784	2266	C08261	OC(=O)CCCCCCCC(O)=O	1
(+/-)12-HpETE	NA	NA	NA	NA	NA	0
3-[(1R,9S)-11-(4-Methoxybenzyl)-6-oxo-7,11-diazatricyclo[7.3.1.02,7]trideca-2,4-dien-5-yl]benzonitrile	NA	NA	NA	NA	NA	0
Prostaglandin F2	Prostaglandin F2a	HMDB0001139	5283078	C00639	CCCCC[C@H](O)\C=C\[C@H]1[C@H](O)C[C@H](O)[C@@H]1C\C=C\CCCC(O)=O	1
Salicylic acid	Salicylic acid	HMDB0001895	338	C00805	OC(=O)C1=C(O)C=CC=C1	1
NP-022531	NA	NA	NA	NA	NA	0
2-[(2S,4aR,8aS)-2-Hydroxy-4a-methyl-8-methylenedecahydro-2-naphthalenyl]acrylic acid	NA	NA	NA	NA	NA	0
Alanyltyrosine	Alanyltyrosine	HMDB0028699	92946	NA	C[C@H](N)C(=O)N[C@@H](CC1=CC=C(O)C=C1)C(O)=O	1
Methylmalonic acid	Methylmalonic acid	HMDB0000202	487	C02170	CC(C(O)=O)C(O)=O	1
NP-002047	NA	NA	NA	NA	NA	0
5,6-dimethoxyindan-1-one	NA	NA	NA	NA	NA	0
Progesterone	Progesterone	HMDB0001830	5994	C00410	[H][C@@]12CC[C@H](C(C)=O)[C@@]1(C)CC[C@@]1([H])[C@@]2([H])CCC2=CC(=O)CC[C@]12C	1
Octyl gallate	Octyl gallate	HMDB0033375	61253	NA	CCCCCCCCOC(=O)C1=CC(O)=C(O)C(O)=C1	1
Prostaglandin A1	Prostaglandin A1	HMDB0002656	5281912	C04685	CCCCC[C@H](O)\C=C\[C@H]1C=CC(=O)[C@@H]1CCCCCCC(O)=O	1
NP-006862	NA	NA	NA	NA	NA	0
Trimethoprim	Trimethoprim	HMDB0014583	5578	C01965	COC1=CC(CC2=CN=C(N)N=C2N)=CC(OC)=C1OC	1
Arachidonic acid	Arachidonic acid	HMDB0001043	444899	C00219	CCCCC\C=C/C\C=C/C\C=C/C\C=C/CCCC(O)=O	1
Isoxsuprine	NA	NA	NA	NA	NA	0
2-[(2-Methylphenyl)thio]benzoic acid	NA	NA	NA	NA	NA	0
N-[2-methyl-6-(trifluoromethyl)pyridin-3-yl]-N'-(2-{[4-(trifluoromethyl)pyrimidin-2-yl]amino}ethyl)urea	NA	NA	NA	NA	NA	0
Stearoyl ethanolamide	Stearoylethanolamide	HMDB0013078	27902	NA	CCCCCCCCCCCCCCCCCC(=O)NCCO	1
12-Hydroxydodecanoic acid	12-Hydroxydodecanoic acid	HMDB0002059	79034	C08317	OCCCCCCCCCCCC(O)=O	1
1-Heptanesulfonic acid	NA	NA	NA	NA	NA	0
ethyl 6-methyl-5-(4-phenyl-1,3-thiazol-2-yl)-2-(trifluoromethyl)nicotinate	NA	NA	NA	NA	NA	0
Metolachlor morpholinone	NA	NA	NA	NA	NA	0
NP-006656	NA	NA	NA	NA	NA	0
Asiatic acid	NA	NA	NA	NA	NA	0
N-[(1S,2S,8S,8aS)-8-Hydroxy-7-{(2S)-1-[(2R)-2-(methoxymethyl)-1-pyrrolidinyl]-1-oxo-2-propanyl}-1,4a-dimethyldecahydro-2-naphthalenyl]-5-pyrimidinecarboxamide	NA	NA	NA	NA	NA	0
Thymidine	Thymidine	HMDB0000273	5789	C00214	CC1=CN([C@H]2C[C@H](O)[C@@H](CO)O2)C(=O)NC1=O	1
Glycodeoxycholic Acid (hydrate)	NA	NA	NA	NA	NA	0
(2E)-2-[2-(1,2,4a,5-tetramethyl-1,2,3,4,4a,7,8,8a-octahydronaphthalen-1-yl)ethyl]but-2-enedioic acid	NA	NA	NA	NA	NA	0
N-(2-furylmethylidene)-(4-{[(2-furylmethylidene)amino]methyl}cyclohexyl)methanamine	NA	NA	NA	NA	NA	0
(v)17(18)-EpETE	NA	NA	NA	NA	NA	0
8,12-iso-iPF2?-VI-1,5-lactone	NA	NA	NA	NA	NA	0
NP-020760	NA	NA	NA	NA	NA	0
Mesterolone	Mesterolone	HMDB0006036	15020	D04947	[H][C@@]12CC[C@H](O)[C@@]1(C)CC[C@@]1([H])[C@@]2([H])CC[C@@]2([H])CC(=O)C[C@H](C)[C@]12C	1
Pyridoxine	Pyridoxine	HMDB0000239	1054	C00314	CC1=C(O)C(CO)=C(CO)C=N1	1
Ageratriol	NA	NA	NA	NA	NA	0
(11E,15Z)-9,10,13-trihydroxyoctadeca-11,15-dienoic acid	NA	NA	NA	NA	NA	0
Artemisinin	NA	NA	NA	NA	NA	0
NP-016928	NA	NA	NA	NA	NA	0
N-Benzyl-2-{(3R,4S)-3-[(5-butyl-1,2-oxazol-3-yl)methyl]-4-piperidinyl}acetamide	NA	NA	NA	NA	NA	0
Cannabidiolic acid	Cannabidiolic acid	HMDB0249587	4486399	C10784	CCCCCC1=CC(O)=C(C2C=C(C)CCC2C(C)=C)C(O)=C1C(O)=O	1
Thymine	Thymine	HMDB0000262	1135	C00178	CC1=CNC(=O)NC1=O	1
2-Furyl(5-hydroxy-1-benzofuran-3-yl)methanone	NA	NA	NA	NA	NA	0
10-Propoxydecanoic acid	NA	NA	NA	NA	NA	0
15(R),19(R)-hydroxy Prostaglandin F2	NA	NA	NA	NA	NA	0
19(R)-hydroxy Prostaglandin F1	NA	NA	NA	NA	NA	0
NP-002676	NA	NA	NA	NA	NA	0
1,5-Isoquinolinediol	NA	NA	NA	NA	NA	0
5,6-dimethoxy-2-(2-methoxyphenyl)-4H-chromen-4-one	NA	NA	NA	NA	NA	0
Dothiepin	NA	NA	NA	NA	NA	0
Trinexapac	NA	NA	NA	NA	NA	0
(v)11(12)-DiHET	NA	NA	NA	NA	NA	0
6-methoxy-2,3,4,9-tetrahydro-1H-beta-carbolin-1-one	NA	NA	NA	NA	NA	0
Taurochenodeoxycholic Acid (sodium salt)	NA	NA	NA	NA	NA	0
3,8,9-trihydroxy-10-propyl-3,4,5,8,9,10-hexahydro-2H-oxecin-2-one	NA	NA	NA	NA	NA	0
5-[5-(methoxycarbonyl)-5,8a-dimethyl-2-methylidene-decahydronaphthalen-1-yl]-3-methylpentanoic acid	NA	NA	NA	NA	NA	0
N1-[2-(4-chlorophenyl)-2-oxoethyl]-4-chlorobenzamide	NA	NA	NA	NA	NA	0
5-Hydroxyindole-3-acetic acid	5-Hydroxyindoleacetic acid	HMDB0000763	1826	C05635	OC(=O)CC1=CNC2=C1C=C(O)C=C2	1
4-Ethylphenol	4-Ethylphenol	HMDB0029306	31242	C13637	CCC1=CC=C(O)C=C1	1
Mesalamine	Mesalazine	HMDB0014389	4075	NA	NC1=CC(C(O)=O)=C(O)C=C1	1
NP-002322	NA	NA	NA	NA	NA	0
2,4,6-trihydroxy-5-(1-{5-hydroxy-1,1,2,5-tetramethyl-decahydro-1H-cyclopropa[e]azulen-2-yl}-3-methylbutyl)benzene-1,3-dicarbaldehyde	NA	NA	NA	NA	NA	0
4-cyclohexyl-2-{[2-nitro-4-(trifluoromethyl)phenyl]thio}-6-oxo-1,6-dihydropyrimidine-5-carbonitrile	NA	NA	NA	NA	NA	0
(16R,17S)-8-(4-Morpholinyl)-17-[2-(4-morpholinyl)-2-oxoethyl]-12-oxa-1,4-diazatricyclo[14.3.1.06,11]icosa-6,8,10-trien-2-one	NA	NA	NA	NA	NA	0
Testosterone cypionate	Testosterone cypionate	NA	441404	C08156	C12CC3(CCC4=CC(=O)CC43C)1CC2OC(=O)CCC1CCCC1	1
Hydrocinnamic acid	Hydrocinnamic acid	HMDB0000764	107	C05629	OC(=O)CCC1=CC=CC=C1	1
N-(cyclopropylmethyl)-2-{[(1,2-dimethyl-1H-imidazol-4-yl)sulfonyl]amino}benzamide	NA	NA	NA	NA	NA	0
tert-Butyl N-[1-(aminocarbonyl)-3-methylbutyl]carbamate	NA	NA	NA	NA	NA	0
NP-004020	NA	NA	NA	NA	NA	0
?-Muricholic acid	NA	NA	NA	NA	NA	0
3-(tert-butyl)-1-methyl-N-(6-quinoxalinyl)-1H-pyrazole-5-carboxamide	NA	NA	NA	NA	NA	0
Lenalidomide	Lenalidomide	HMDB0014623	216326	NA	NC1=CC=CC2=C1CN(C1CCC(=O)NC1=O)C2=O	1
