# Supplementary material for: Comparison of Metabolomic Signatures Between Low and Heavy Parasite Burden of Haemonchus contortus in Meat Goats Fed with Cynodon dactylon (Bermudagrass) and Crotalaria juncea L. (Sunn Hemp)
Source: Metabolites. 2025 Nov 14;15(11):741. doi: 10.3390/metabo15110741 (PMC12654777; doi:10.3390/metabo15110741)
Supplement: Supplementary file 1 [file metabolites-15-00741-s001.zip › LC_MS/LC_MS/lcms bermuda pathway_new/pathway_results.csv]

	Total	Expected	Hits	Raw p	-log10(p)	Holm adjust	FDR	Impact
Tyrosine metabolism	42	0.4316	3	0.0080074	2.0965	0.64059	0.64059	0.11085
Biosynthesis of unsaturated fatty acids	36	0.36994	2	0.050909	1.2932	1	1	0
Pyrimidine metabolism	38	0.39049	2	0.056136	1.2508	1	1	0
Tryptophan metabolism	41	0.42132	2	0.06432	1.1917	1	1	0.0139
Arachidonic acid metabolism	45	0.46243	2	0.07583	1.1202	1	1	0.309
Vitamin B6 metabolism	9	0.092486	1	0.088993	1.0506	1	1	0.07843
Purine metabolism	71	0.72961	2	0.16324	0.78718	1	1	0.01984
Terpenoid backbone biosynthesis	18	0.18497	1	0.17052	0.76823	1	1	0
Glycosylphosphatidylinositol (GPI)-anchor biosynthesis	32	0.32884	1	0.28387	0.54688	1	1	0.03947
Fatty acid elongation	39	0.40077	1	0.33493	0.47504	1	1	0
Fatty acid degradation	39	0.40077	1	0.33493	0.47504	1	1	0
Valine, leucine and isoleucine degradation	40	0.41105	1	0.34194	0.46605	1	1	0.02264
Fatty acid biosynthesis	47	0.48298	1	0.38911	0.40993	1	1	0.01472
Steroid hormone biosynthesis	78	0.80154	1	0.56238	0.24997	1	1	0.04762
