# Supplementary material for: Comparison of Metabolomic Signatures Between Low and Heavy Parasite Burden of Haemonchus contortus in Meat Goats Fed with Cynodon dactylon (Bermudagrass) and Crotalaria juncea L. (Sunn Hemp)
Source: Metabolites. 2025 Nov 14;15(11):741. doi: 10.3390/metabo15110741 (PMC12654777; doi:10.3390/metabo15110741)
Supplement: Supplementary file 1 [file metabolites-15-00741-s001.zip › LC_MS/LC_MS/lcms bermuda pathway_new/Rhistory.R]

# PID of current job: 1853176
mSet<-InitDataObjects("conc", "pathora", FALSE, 150)
cmpd.vec<-c("Gentisic acid","NP-020156","Protocatechuic acid","Aflatoxin G2","Methyl indole-3-acetate","Isophorone","Catechol","(5-Amino[1,2,3]triazolo[1,5-a]quinazolin-3-yl)(morpholino)methanone","Bis(methylbenzylidene)sorbitol","4-Hydroxyphenylacetic acid","2-Oxindole","N-(2,4-Dimethylphenyl)-N'-methylimidoformamide","Prostaglandin F1","Gramine","4-Cyano-N-({(1S,4S,6S)-6-isopropyl-3-methyl-4-[2-(4-methyl-1-piperazinyl)-2-oxoethyl]-2-cyclohexen-1-yl}methyl)benzamide","Stearamide","Decanamide","Hexadecanamide","Oleamide","Daidzein","5-(1,2,4a,5-tetramethyl-7-oxo-1,2,3,4,4a,7,8,8a-octahydronaphthalen-1-yl)-3-methylpentanoic acid","Bis(4-ethylbenzylidene)sorbitol","Palmitic Acid","octadec-9-ynoic acid","(v)11(12)-EET","2,2,6,6-Tetramethyl-1-piperidinol (TEMPO)","NP-018362","4-Methyl-5-thiazoleethanol","3-tert-Butyladipic acid","(3beta,9xi)-3-(beta-D-Glucopyranosyloxy)-14-hydroxycarda-5,20(22)-dienolide","4-Hydroxyephedrine","Geranylgeranyl pyrophosphate","Sinomenine","Lasalocid A","3-Isopropylmalic acid","NP-010770","L-Dopa","NP-022229","2'-Deoxyinosine","Prostaglandin K2","NP-011548","5-(4-carboxy-3-methylbutyl)-5,6,8a-trimethyl-3-oxo-3,4,4a,5,6,7,8,8a-octahydronaphthalene-1-carboxylic acid","?17-6-keto Prostaglandin F1","2-Amino-1,3,4-octadecanetriol","Glycerophospho-N-palmitoyl ethanolamine","3-(methylsulfanyl)-5H-[1,2,4]triazino[5,6-b]indole","NP-008993","(2E)-5-[(8aS)-2,5,5,8a-tetramethyl-3-oxo-3,4,4a,5,6,7,8,8a-octahydronaphthalen-1-yl]-3-methylpent-2-enoic acid","SB236057A","NP-001596","(v)9-HpODE","Guanine","2-Methyl-3-hydroxybutyric acid","8-{3-Oxo-2-[(2E)-2-penten-1-yl]-1-cyclopenten-1-yl}octanoic acid","NP-019748","BB-22 3-Carboxyindole metabolite","3,3-Dimethylglutaric acid","Indole-3-acetic acid","Azelaic acid","(+/-)12-HpETE","3-[(1R,9S)-11-(4-Methoxybenzyl)-6-oxo-7,11-diazatricyclo[7.3.1.02,7]trideca-2,4-dien-5-yl]benzonitrile","Prostaglandin F2","Salicylic acid","NP-022531","2-[(2S,4aR,8aS)-2-Hydroxy-4a-methyl-8-methylenedecahydro-2-naphthalenyl]acrylic acid","Alanyltyrosine","Methylmalonic acid","NP-002047","5,6-dimethoxyindan-1-one","Progesterone","Octyl gallate","Prostaglandin A1","NP-006862","Trimethoprim","Arachidonic acid","Isoxsuprine","2-[(2-Methylphenyl)thio]benzoic acid","N-[2-methyl-6-(trifluoromethyl)pyridin-3-yl]-N'-(2-{[4-(trifluoromethyl)pyrimidin-2-yl]amino}ethyl)urea","Stearoyl ethanolamide","12-Hydroxydodecanoic acid","1-Heptanesulfonic acid","ethyl 6-methyl-5-(4-phenyl-1,3-thiazol-2-yl)-2-(trifluoromethyl)nicotinate","Metolachlor morpholinone","NP-006656","Asiatic acid","N-[(1S,2S,8S,8aS)-8-Hydroxy-7-{(2S)-1-[(2R)-2-(methoxymethyl)-1-pyrrolidinyl]-1-oxo-2-propanyl}-1,4a-dimethyldecahydro-2-naphthalenyl]-5-pyrimidinecarboxamide","Thymidine","Glycodeoxycholic Acid (hydrate)","(2E)-2-[2-(1,2,4a,5-tetramethyl-1,2,3,4,4a,7,8,8a-octahydronaphthalen-1-yl)ethyl]but-2-enedioic acid","N-(2-furylmethylidene)-(4-{[(2-furylmethylidene)amino]methyl}cyclohexyl)methanamine","(v)17(18)-EpETE","8,12-iso-iPF2?-VI-1,5-lactone","NP-020760","Mesterolone","Pyridoxine","Ageratriol","(11E,15Z)-9,10,13-trihydroxyoctadeca-11,15-dienoic acid","Artemisinin","NP-016928","N-Benzyl-2-{(3R,4S)-3-[(5-butyl-1,2-oxazol-3-yl)methyl]-4-piperidinyl}acetamide","Cannabidiolic acid","Thymine","2-Furyl(5-hydroxy-1-benzofuran-3-yl)methanone","10-Propoxydecanoic acid","15(R),19(R)-hydroxy Prostaglandin F2","19(R)-hydroxy Prostaglandin F1","NP-002676","1,5-Isoquinolinediol","5,6-dimethoxy-2-(2-methoxyphenyl)-4H-chromen-4-one","Dothiepin","Trinexapac","(v)11(12)-DiHET","6-methoxy-2,3,4,9-tetrahydro-1H-beta-carbolin-1-one","Taurochenodeoxycholic Acid (sodium salt)","3,8,9-trihydroxy-10-propyl-3,4,5,8,9,10-hexahydro-2H-oxecin-2-one","5-[5-(methoxycarbonyl)-5,8a-dimethyl-2-methylidene-decahydronaphthalen-1-yl]-3-methylpentanoic acid","N1-[2-(4-chlorophenyl)-2-oxoethyl]-4-chlorobenzamide","5-Hydroxyindole-3-acetic acid","4-Ethylphenol","Mesalamine","NP-002322","2,4,6-trihydroxy-5-(1-{5-hydroxy-1,1,2,5-tetramethyl-decahydro-1H-cyclopropa[e]azulen-2-yl}-3-methylbutyl)benzene-1,3-dicarbaldehyde","4-cyclohexyl-2-{[2-nitro-4-(trifluoromethyl)phenyl]thio}-6-oxo-1,6-dihydropyrimidine-5-carbonitrile","(16R,17S)-8-(4-Morpholinyl)-17-[2-(4-morpholinyl)-2-oxoethyl]-12-oxa-1,4-diazatricyclo[14.3.1.06,11]icosa-6,8,10-trien-2-one","Testosterone cypionate","Hydrocinnamic acid","N-(cyclopropylmethyl)-2-{[(1,2-dimethyl-1H-imidazol-4-yl)sulfonyl]amino}benzamide","tert-Butyl N-[1-(aminocarbonyl)-3-methylbutyl]carbamate","NP-004020","?-Muricholic acid","3-(tert-butyl)-1-methyl-N-(6-quinoxalinyl)-1H-pyrazole-5-carboxamide","Lenalidomide")
mSet<-Setup.MapData(mSet, cmpd.vec);
mSet<-CrossReferencing(mSet, "name");
mSet<-CreateMappingResultTable(mSet)
mSet<-PerformDetailMatch(mSet, "NP-020156");
mSet<-GetCandidateList(mSet);
mSet<-PerformDetailMatch(mSet, "(5-Amino[1,2,3]triazolo[1,5-a]quinazolin-3-yl)(morpholino)methanone");
mSet<-GetCandidateList(mSet);
mSet<-PerformDetailMatch(mSet, "Bis(methylbenzylidene)sorbitol");
mSet<-GetCandidateList(mSet);
mSet<-PerformDetailMatch(mSet, "Decanamide");
mSet<-GetCandidateList(mSet);
mSet<-PerformDetailMatch(mSet, "?-Muricholic acid");
mSet<-GetCandidateList(mSet);
mSet<-SetKEGG.PathLib(mSet, "chx", "current")
mSet<-SetMetabolomeFilter(mSet, F);
mSet<-CalculateOraScore(mSet, "rbc", "hyperg")
mSet<-PlotPathSummary(mSet, F, "path_view_0_", "png", 150, width=NA, NA, NA )
mSet<-PlotKEGGPath(mSet, "Arachidonic acid metabolism",576, 480, "png", NULL)
mSet<-RerenderMetPAGraph(mSet, "zoom1753467523752.png",576.0, 480.0, 100.0)
mSet<-PlotKEGGPath(mSet, "Arachidonic acid metabolism",576, 480, "png", NULL)
mSet<-PlotKEGGPath(mSet, "Vitamin B6 metabolism",576, 480, "png", NULL)
mSet<-PlotKEGGPath(mSet, "Vitamin B6 metabolism",576, 480, "png", NULL)
mSet<-PlotPathSummary(mSet, T, "path_view_1_", "png", 150, width=NA, NA, NA )
mSet<-SaveTransformedData(mSet)
