# Supplementary material for: Comparison of Metabolomic Signatures Between Low and Heavy Parasite Burden of Haemonchus contortus in Meat Goats Fed with Cynodon dactylon (Bermudagrass) and Crotalaria juncea L. (Sunn Hemp)
Source: Metabolites. 2025 Nov 14;15(11):741. doi: 10.3390/metabo15110741 (PMC12654777; doi:10.3390/metabo15110741)
Supplement: Supplementary file 1 [file metabolites-15-00741-s001.zip › LC_MS/LC_MS/LCMS Bermudagrass Peak area.csv]

Sample	Area: MH_BM_23.raw (F22)	Area: MH_BM_24.raw (F23)	Area: MH_BM_25.raw (F24)	Area: MH_BM_26.raw (F25)	Area: MH_BM_27.raw (F26)	Area: MH_BM_28.raw (F27)	Area: MH_BM_30.raw (F28)	Area: MH_BM_32.raw (F29)	Area: MH_BM_33.raw (F30)	Area: MH_BM_34.raw (F31)	Area: MH_BM_35.raw (F32)	Area: MH_BM_36.raw (F33)	Area: MH_BM_37.raw (F34)	Area: MH_BM_39.raw (F35)	Area: MH_BM_40.raw (F36)	Area: MH_BM_41.raw (F37)	Area: MH_BM_42.raw (F38)
Label	Bermuda Low	Bermuda High	Bermuda Low	Bermuda High	Bermuda High	Bermuda Low	Bermuda Low	Bermuda Low	Bermuda High	Bermuda Low	Bermuda High	Bermuda Low	Bermuda High	Bermuda Low	Bermuda High	Bermuda High	Bermuda High
3-Methyladipic acid	209846132	129935258.1	117386967.8	248467663.5	255940963.4	1868744776	250540716.6	1354825743	5579835014	2987273594	797112673.5	540673349.8	1374333469	2621581149	319329728.5	2916976228	2594615787
3,4-Dihydroxyphenylpropionic acid	7306259.936	4671017.285	6611944.009	7476017.443	5420009.426	7962652.196	3707607.621	5441817.594	6951684.604	7770482.34	7833234.111	11121479.77	2618712.092	4823988.817	7921005.729	7781068.992	6659619.308
2-Isopropylmalic acid	138235244.1	77611954.46	15766539.88	45416038.75	41428879.86	71723305.4	34902949.62	45911058.17	26173253.64	27403592.63	34155367.28	18368120.12	160629018.8	15540635.33	71849637.92	63448293.31	37752278.59
Hypoxanthine	646129819.3	399047853.3	112541693.6	730686704.8	283950283.1	397893127.6	323816667.8	649110186.1	209550575.7	80778410.23	358252333.4	623129134.2	477241231.8	491827325.2	121956213.3	312263818	168901029.5
Oleamide	99077468.33	56388818.29	2721876.148	50292302.04	19760917.15	150563626.1	11004639893	75406776.6	295954465	27103422517	129017979.6	18561385077	108059380.9	230081811.9	110446270.3	19609224.52	65109504.78
1,4a-dimethyl-9-oxo-7-(propan-2-yl)-1,2,3,4,4a,9,10,10a-octahydrophenanthrene-1-carboxylic acid	23510172.04	12364626.56	14811677.07	96533329.94	31700724.55	11007757.5	55343283.96	56751158.97	5362711.365	4439631.136	10721110.38	13874450.82	5558120.041	21653663.92	18399531.56	21223936.66	25985788.73
1,5-Isoquinolinediol	40911796.28	31434989.9	142918822.2	44884868.03	19276443.41	12118285.29	36431589.21	56590590.17	18313558.01	13280949.48	15270868.33	16105007.44	10096310.14	14174977.3	15623049.28	66992081.76	19011736.76
3,3-Dimethylglutaric acid	81881972.56	92037983.17	90400768.45	80272866.92	152160096.9	86781465.28	32447631.72	58081113.86	604529454.7	141185815.9	80707449.43	65354421.62	60415179.8	137352906.1	109217086.7	47378444.03	225320375.2
2-Methylglutaric acid	238140364.8	50759893.15	28198897.45	29748001.77	3341656.287	4383669.335	1406562.606	3115382.11	6229202.025	11184826.77	13129550.51	1931049.528	31385915.27	730554.079	5337757.354	9556704.023	29905016.41
Jasmonic acid	51121082.15	38684360.69	44514473.04	39596257.88	26928319.85	34452853.49	37288673.23	33071686.8	30241223.1	23131944.47	35251991.51	42219254.69	30964206.63	32800608.17	22206381.35	38782948.35	52746344.76
Glycerophospho-N-palmitoyl ethanolamine	3516855.54	1747168.869	447617.6798	5762110.724	2763417.644	36956627.27	925889.3415	4376802.704	3624605.958	11959879.05	4259022.243	3847189.321	1771676.858	1919084.705	302659.0287	368796.2672	592187.2321
Guanine	408722384.2	267468615.7	167062589.9	404584620.1	283143258.9	161784828.2	279975744.8	557714584.7	177212775	800733389.4	219094218.9	431317550.1	386285781.9	367964006.1	89463795.16	124411644.4	223645475
(-)-Caryophyllene oxide	1115571.859	821867.2212	66285167.43	2231008.461	64660545.24	1796812.072	2183400.994	1603804.087	1851468.694	1131279.795	1172104.342	7873401.562	821783.1412	48279773.91	518612.0798	21743518.76	10210516
Cannabidiolic acid	253237.6883	179950.2589	187998.8341	261732.6945	143751.08	193810.4843	201825.5898	171511.9705	153880.2425	178482.8596	187329.3023	187902.08	313699.4582	121523.017	155243.2202	262377.3702	9273063.261
L-Phenylalanine	658429244.7	642758744.9	241177187.9	546071528.3	397049058.6	217891759.5	304706706.5	820931714	311543452.7	813967632.7	255596571.3	229244321.3	469102910.5	289663441.1	195033229.4	168547110.1	155262889.4
4-Methyl-5-thiazoleethanol	131302208.4	58594978.22	18760533.08	29303152.5	27373766.48	8292779.464	3303520.259	15667834.84	106979887	19430295.68	99887460.85	19096860.58	24922659.51	60238183.4	115587463.6	16517060.67	126163467.4
Ageratriol	5445039.819	4322564.84	11511198.99	36755867.04	29990175.14	13379043.32	90971485.03	46429056.21	25538198.32	5121296.931	6852777.342	18158761.91	5448990.575	111939685.4	4848907.21	24594623.45	28318241.25
Androsterone	1673115.601	4147566.401	25039629.76	18628930.14	12038553.35	42552948.97	33125519.6	212290283.1	66840866.89	141393567	252214279.5	3500603.17	3632778.67	2946137.318	2476022.498	6517527.349	13804884.28
Isophorone	2393574.28	4760285.508	52294274.26	12958970.89	11025614.41	5225947.037	12072738.47	27103922.96	2542793.346	27737484.6	2251076.81	31014935.67	2630929.775	3645699.017	7425538.575	7085442.355	3746769.384
Indole-3-acetic acid	17294213.89	28393412.7	20405600.55	27497813.19	19753081.73	33748070.43	19742509.65	25213579.13	49152069.39	33367624.26	46589444.73	22072826.6	16706185.75	64652667.31	40537747.24	57682159.81	72433103.75
Stearoyl ethanolamide	68647219.6	19126807.76	1290524.609	19346306.52	52945649.63	509943591.3	7481580.786	19721184.76	77412251.82	184585022.7	86983118.78	74834272.15	133931339.5	20357259.86	24314020.01	9290352.481	26953082.53
DL-Tryptophan	311767600.5	245984992.5	132406456.5	232678993.4	202649712.6	112152132.5	184002051	267253637.1	167443592.2	286226056	165638688.7	132488129.3	223695518.8	136707007.9	226072580.3	129723176.6	129544786.6
Ambrosic acid	7111576.484	10246674.27	41275127.99	6516469.427	46752619.69	4783782.55	4139494.82	6582962.71	5834938.177	4911816.763	4888731.176	66709529.7	7090293.524	74183947.58	6605877.263	105485811.8	116453034.4
Daidzein	50354840.32	8679524.175	34640320.05	257236196.7	77216154.37	21860831.03	50980684.02	52915618.78	54937442.26	1778580.113	92880677.29	59358598.72	69569735.59	138671253.2	112530471.8	88241930.01	118847253.5
NP-014287	124178832.5	138640248	50476352.36	187315910.3	47830420.71	59701848.31	90225853.64	117973992.2	70181101.54	192897075	137819286.9	63996564.82	34657777.52	42253592.89	160660893.3	84615083.25	64817531.61
18-?-Glycyrrhetinic acid	104607322.8	59815478.97	223458156.3	327393399.5	311178043.9	203884612.7	79585384.03	152541272.4	490298367	443834295	90010031.75	153342651.4	170946452	275169850.8	44187933.07	635012103.4	382075365.1
Testosterone propionate	11872655.83	6372005.815	4536971.484	19242660.72	14652738.94	3983654.688	18850894.49	19438339.77	3854011.753	2114454.287	2732285.034	4777603.852	75113259.27	2715076.938	10748977.45	5135936.316	4177264.27
Thymine	61694289	25756749.11	29067427.39	70836040.29	39769522.7	18253499.33	41926762.09	52763409.38	22927951.22	128947467.3	32610010.42	53784005.23	31087362.12	26420109.55	27113282.4	17585028.59	32667679.36
Decanamide	8637105.736	3096251.474	2430551.04	2300575.582	9534358.485	7624221.733	107065305.5	3385119.47	6070740.639	180567276.3	7119776.671	243304647.9	8678135.934	8213404.945	12159275.34	14390552.16	7135408.756
Suberic acid	332434643.8	574869347.1	122082946.4	196565026.3	203579009.9	67891168.36	153623022.5	154460627.2	102689877.4	142390112.9	155627225.7	117632456.8	97306354.78	76398688.06	102608141.9	79188382.09	143605819.4
5-[(1S,2R,4aR)-5-(Hydroxymethyl)-1,2,4a-trimethyl-1,2,3,4,4a,7,8,8a-octahydro-1-naphthalenyl]-3-methylpentanoic acid	11182031.7	8612341.129	3060519085	117285677.5	500274638.1	17405672.58	90640364.62	58691405.24	18575514.2	48288466.89	16926094.7	146879704.1	39018869.97	12877354.29	8332680.052	419450023.3	40165720.43
Leucylproline	153950100.4	159935610.4	60908314.93	147059742	105836276.6	54314615.33	88893743.18	185785274.1	81632436.3	310832928.3	74990260.8	83432668.15	53518829.42	79990073.29	54040798.55	46092387.98	79387245.67
octadec-9-ynoic acid	36201159.58	18834283.63	3576646.615	17971203.77	32740720.3	38748693.3	2176323122	33735896.83	70655714.32	8091599824	32167088.32	5838924991	40108181.02	76509205.14	29216210.48	10283099.43	15411750.75
5-(1,2,4a,5-tetramethyl-7-oxo-1,2,3,4,4a,7,8,8a-octahydronaphthalen-1-yl)-3-methylpentanoic acid	8828239.929	22367424.5	296962738.8	158780886.7	56111425.24	126361096.2	110685612	329308108.4	48149991.71	109992419.9	12687274.23	15504984.12	9932834.272	4946603.795	4872808.562	53255556.5	8232513.133
(2E)-5-[(8aS)-2,5,5,8a-tetramethyl-3-oxo-3,4,4a,5,6,7,8,8a-octahydronaphthalen-1-yl]-3-methylpent-2-enoic acid	179204630.3	64765152.32	1187236981	292442542	80113835.88	48053619.49	93478611.99	157016408.8	42010170.09	377280646.8	17843504.27	54726708.05	56475160.79	9601332.059	3828045.501	43122286.19	11558535.1
NP-020418	5850928.963	7402308.376	876853786.3	2216648774	1086217673	216732093.9	1448308393	1439684991	392553849.5	17806878.87	71261567.65	195773068.1	7121645.304	161895128.9	3633066.089	324743657.2	115060847.8
Oleanolic acid	529650863.7	229500020.1	76458447.37	659098122.2	344801769.3	1114407459	211711913.9	868008840.7	1508129758	695091999.1	238698379.7	90809414.78	1107893404	721370819.8	243371648.9	489177629	433045937.2
NP-000294	3261297.988	6331875.838	40639088.59	9934900.041	13775237.37	3980710.976	5565805.606	9136208.455	4222644.536	10773750.23	2162818.008	17398108.53	6427747.925	8569998.56	5644648.83	16195329.1	10432861.69
(+/-)8-HEPE	140561437.3	714189464.1	359187861.1	346479158	542361970.9	166978605.8	451580366	563122846.9	102501888.3	17900951.93	11715478.47	66082969.46	163176629	2947277.213	7378616.743	80311131.28	29449264.7
2-(8-Hydroxy-4a,8-dimethyldecahydro-2-naphthalenyl)acrylic acid	3995097.219	17984085.69	547294600.9	32639606.83	28294714.91	8977929.065	12094749.71	35491764.96	16047723.64	41040173.67	8049718.057	11282777.4	6745522.253	20141494.69	6067967.399	177177289.5	74964527.16
Ursolic acid	665070262.5	283993880	95520350.72	849956411.6	453049996.6	1463237817	269545060.4	1124999942	1979947082	870961192.5	301204259	215327304	1444995271	925278134.7	312331424.7	600734163.3	528129787.6
Arachidonic acid	76489978.12	15850503.25	667211037.2	129576632.3	76945331.34	1041102939	99076561.41	281183392.4	822755914.4	97817870.14	26759994.69	56086687.49	9301935.632	7207488.531	10504373.96	95843091.46	19173831.16
5?-Pregnan-3,20-dione	182611792.5	633423113.5	1939121.164	11636898.71	42632486.6	129463308.8	21371001.45	26144456.39	1392138.667	3358342.58	1719950.252	865005.9559	102595995.4	2754300.767	1449362.621	1897558.237	4221503.651
(v)15-HETE	9733370.791	12608733.54	124427158.8	49662050.96	117104927.1	21692236.76	46685771.64	45117066.39	29040367.58	28387532.26	6732063.307	32520834.15	19790806.24	17503395.72	11218591.24	42591956.38	22476439.37
(+/-)12-HpETE	24826819.37	26961021.33	2422594027	283474595.2	92326159.38	83190924.04	72052081.49	227517964.4	172929588.1	659743054	38435744.59	82747863.27	24680191	18300295.25	20413315.88	165629132	15745149.24
Oxepanone	3468435.001	2969605.457	11294015.96	4920844.095	4773241.2	101100348.4	4641790.052	55306530.65	256717278.5	145381044.7	34784412.22	19684307.79	51019382.01	123728745.4	8403797.317	169955432.1	122443756.6
(2E)-2-[2-(1,2,4a,5-tetramethyl-1,2,3,4,4a,7,8,8a-octahydronaphthalen-1-yl)ethyl]but-2-enedioic acid	2265408.175	59633509.33	12711478.79	16372581.72	20020381.22	2140567.587	4571926.199	15494058.34	6571187.14	9695760.346	8169477.479	12492941.03	3501303.014	885717.3542	2597195.289	8229034.559	6039131.555
Mesterolone	192554360.7	1832040985	33262272038	1608854436	912742367.7	333802093.7	190448409.1	3575111228	519257432.7	13636266047	484010319.8	102579149.2	27953990	439780380.2	157259679.1	12521245339	1374016427
Carbaprostacyclin	58936642.92	101976983.6	60627672	30942575.81	51416851.1	39437067.75	51970281.6	45666606.64	17482498.68	22531622.01	17094627.33	11479952.73	66220622.44	11975178.91	9640445.448	27040612.72	10642572.79
(v)11(12)-EET	6701231.561	81886323.67	378739301.7	53893851.12	55016068.98	42075958.49	133710535.6	134036426.3	23450294.33	121502844.5	11267174.28	14009898.78	17304505.04	15376171.13	6022539.328	57047637.6	20083425.59
Neochlorogenic acid	781919.8595	1108193.36	2105701.049	690515.5241	708344.5097	908850.4759	255407.9301	717173.076	827208.7836	850318.6704	759162.3209	2951208.575	756605.4462	588968.8629	1684149.853	1773528.987	648427.7186
NP-016928	117523447.2	164708201.8	1278802227	473111110.2	505760893.2	129312378.3	439875496.2	350341134.2	162498809.5	1147071889	56948274.69	185588264.9	127666654.7	29774421.54	43542167.23	777167425.4	137340782.6
1,4-dihydroxy-1,4-dimethyl-7-(propan-2-ylidene)-decahydroazulen-6-one	6435543.129	2930010.037	48966790.9	21306850.76	39142817.52	15689361.7	8091630.023	12093449.08	7784585.417	72751445.87	8599715.064	19320714.18	7999374.342	220437203.5	5634749.907	232152203.9	55630380.5
Docosahexaenoic acid ethyl ester	168512834	383705685.6	75209656.73	8467509.915	129976965.3	227341267.3	152730915	180296083	200120894.6	262909194.7	241038678.9	584983628.1	247863461.6	129293572.9	425292637.4	681950289.3	341992716.2
8Z,11Z,14Z-Eicosatrienoic acid	2797899.624	1783963.353	5281236.695	693662222.5	804931471.4	16458667.86	1095460778	738800836.2	18779680.17	8317720.575	4176518.326	4093264.42	1621648.777	3647891.866	2475458.202	6660843.758	1180875.249
Citral	4841221.754	7066669.983	40176348.48	5582641.441	9270889.811	4217299.388	4060938.207	2771273.525	2086175.307	6883353.712	4450781.784	4852092.665	3021502.574	4559006.358	3619262.351	2215607.086	8767362.947
NP-019748	148181256.4	282756391.7	382409558.2	451923620.2	1991043881	242188284.8	190292595.8	224146916.7	557080432.9	141510913.3	145648830.4	1315259485	658158612.9	181978164.9	135247177.5	1412181888	735230743.7
11-Deoxy prostaglandin F1?	5345875.716	4295584.56	1364088115	5347871123	3692117454	5283721.214	5612456327	3786993012	3996471.984	16848162.28	4886872.595	63749378.72	16222712.37	6540448.826	2817590.816	158162383.3	32865097.11
NP-006862	15388707.7	17788124.63	658128660.4	82421493.74	116376838.5	29943145.98	81547816.88	73954902.12	43116956.47	38020846.33	27243781.49	130626116.5	14317135.65	35744153.67	13286020.02	74688851.17	46024783.86
Prostaglandin E1	38136194.63	178548128.3	1496847714	3565770459	918875253.6	454092931.5	1843974071	1798186144	596890351.6	1234783415	183207908.1	67091153.37	104898173.7	51886319.01	13297711.59	708488734.2	134107144.6
Testosterone cypionate	19010909.24	1176116.025	4008008.255	8935422.408	5254599.952	19947515	14083462.81	60507097.67	33526760.43	21824239.06	172314271.8	9121683.791	154034171.6	4078917.422	16156693.87	5085708.443	8967835.139
Chlorogenic acid	2092782.971	2013250.459	5117618.91	1114876.123	5369049.224	2546747.484	1406049.411	1611770.161	2270553.583	3252335.327	2459464.499	1704416.824	2594953.353	999205.244	1403716.108	4240219.992	2972230.001
Eucalyptol	11731588.62	35228858.78	14014530.18	13131827.89	706174100.7	8517428.508	7377857.855	8642585.479	21384597.08	2831430.332	9326138.8	686047252.4	124551175.3	11411667.94	8303063.236	200143194.8	353202637.9
NP-004552	1663804.085	3077992.789	72786870.26	4719572.621	26822268.73	3133172.789	2273081.157	4044853.681	3288921.713	5471705.081	4151609.87	3741411.809	3652770.702	1846514.106	4333708.984	5197746.839	3050062.772
NP-021050	231323479.6	150131066.3	18055113.03	425335160.9	321762068	925218872.4	52085811.84	269793356.4	978223913.5	354214640.3	275049563.8	86171402.59	854923657.6	545890290.6	155793337.4	463382643.8	373135309.9
12-Oxo phytodienoic acid	146917945.5	82134376.57	278565363.3	91957088.03	60429763.43	26379538.33	90852505.65	56883103.75	37235991.42	159835030.5	98430026.83	72544554.34	41649493.64	29113880.04	110429646	150953962.8	79535649.86
8-Isoprostaglandin F1?	12843804.91	14731726.48	438475745.2	455388103.3	307174353.8	35542404.3	426107976.9	286723141.8	31212977.29	68377174.76	18380505.64	44305894.33	27368255.42	19196955.99	13010300.9	126973243.8	29427911.55
Sinomenine	15768746.02	11752948.64	67434728.61	13149449.42	19546076.58	24305562.69	12706766.46	20817809.04	8132792.698	131085509.7	6323202.926	14959582.25	4768892.523	5943936.999	3020974.612	22787615.34	12741386.84
NP-018348	1069828.404	53705290.57	235913461.6	40349810.22	41303076.61	10892313.29	42366127.16	37394440.87	20912491.74	29349199.16	12881993.88	8436732.177	8229199.947	10153694.87	5537896.302	67291725.73	13858164.25
Adipic acid	1015795.957	1214597.626	1400315.073	1217256.174	1486626.647	1442227.789	1164501.587	1311777.13	1416870.98	114139819.3	1377903.531	1658770.82	1227311.407	1209764.559	1175066.866	1971378.625	1552839.834
13(S)-HOTrE	144522314.9	44223038.6	90684752.27	178504052	157628015.2	108416990.3	140370369.6	148047894.2	153100344.5	318326601.3	160968742.1	55987521.8	45740175.52	122353199.2	58343758.42	176412739.2	75240505.81
5-(6-hydroxy-6-methyloctyl)-2,5-dihydrofuran-2-one	528577513	471567962.8	1005297955	945899594.8	631887551	965782435.2	511836828	605079644.3	408113205.9	679480533.2	679240995.1	1240084385	269778145.9	587421432	720771523.8	1062966531	1056213649
N-(5-acetamidopentyl)acetamide	26058802.57	14993862.97	3021201.054	19164420.95	7406852.751	10206474.13	33509362.64	26553621.58	15172053.43	11067952.21	6556686.515	8982376.526	18353023.93	8760344.196	7581872.624	24315920.81	17113486.98
NP-007909	240531351.5	145439656.3	103875034.9	310938513	61176016.93	414497920.4	244443622	218452750.8	177380528.9	242663766.9	363614456.7	368087668.3	192849269.9	304376573.4	328010120.4	503629255.8	486339169.6
NP-008095	28561368.64	25286720.13	27914307.9	32931791.66	180320381.5	19978123.27	116618935.9	71212066.83	44493806.26	21629195.28	64950906.46	169059487.4	118468165.7	137163250.5	37309942.83	141525912.1	116545090.9
11-Hydroxy-d(9)-THC	22592943.76	101651834.8	50816376.24	62499157.23	65986791.36	17779810.08	49417552.07	39241908.44	16647018.79	14952265.29	2915729.088	5884189.081	12674288.39	2501164.038	1162364.265	9453039.045	8564168.023
NP-017061	17040735.68	17084433.06	349239591.4	173212257.1	418129061.9	18777965.27	52841016.41	121490676.5	24510455.31	32748685.65	16568828.26	76770610.07	67284273.54	11925909.51	9598529.78	120205332.9	31607687.2
NP-022531	165326199	1581204586	28192218414	1346886639	769262011.2	284467525.2	3179847365	3027081397	427102128.7	11580489113	414890259.6	85550015.41	25508378.35	383710297.9	135357501.2	10738192602	1167309967
Taurochenodeoxycholic Acid (sodium salt)	47519840.7	116479673.4	23338609.66	69578945.24	24958573.02	46997998.18	33387498.06	46879215.68	70193019.09	53731105.02	33382785.97	47224726.75	40176645	21045136.32	36791969.14	19997592.34	42836752.43
Methasterone	44684728.63	210931615.9	3402897.657	4155729.806	4288021.786	61950819.66	26037255.08	19444042.82	627489.2214	632551.3547	996891.1342	1251207.133	83435995.43	724962.7721	798587.587	632831.0732	294064.3245
(v)5(6)-DiHET	18977669.77	27740708.97	526947289.3	188078402.7	1053712900	122303100.8	46067067.16	46013141.76	58211399.33	36261803.79	22953626.65	267091039.4	65974145.69	14612681.47	16012876.39	386107113.8	169581597
NP-018362	28493814.01	37294464.36	687777282.3	310296331	260789609.7	180409686.5	550808578	363762294.3	299231490.8	265878464.4	34175005.95	76518928.68	19550540.74	10941036.21	12628609.16	120440630.7	29493293.26
(v)17(18)-EpETE	20834516.19	72168702.06	688236085.4	483952241.2	128610769.1	79912561.33	416911016.2	384628294.5	76887094.61	171204726.9	35258870.42	42132473.26	15000533.31	8894561.709	13123026.29	252518031.5	76467672.15
NP-022301	14637700.73	23978491.23	283693368.7	663625691.3	265521048.7	99058096.24	377614363.3	340495612.6	128966081.4	209339034.4	27686523.84	51779618.16	16755623.6	6406232.553	8520543.671	96808378.39	30732502.51
(v)11(12)-DiHET	33799970.76	77505719.27	9039401744	151238855.5	130767595.8	85051006.46	110607342.5	340032865.2	208076131.1	735331484.8	23133902.93	29809018.76	13620423.88	51914734.34	7508163.847	2424249933	130462750.6
2,3-Dinor-11?-prostaglandin F2?	23419029.81	119885314.1	57282680.83	100111480.4	255710701.4	20372473.14	162075765.4	255711779.4	51041766.96	29271026.65	16282296.18	29360424.98	15232631.44	5965930.563	22217359.48	186808033.4	41656207.19
NP-002322	18564570.87	12723607.32	413870600.5	218943387.1	540872406.5	186523379.7	435111989.9	368062122.1	97625030.11	57287846.59	17261369.51	66404109.06	27472008.99	9093913.79	15150652.45	92396404.75	34229435.93
3-(tert-butyl)-1-methyl-N-(6-quinoxalinyl)-1H-pyrazole-5-carboxamide	18872916.01	89974428.12	60916448.61	29442451.67	33230536.58	15884014.79	16363799.14	13922427.9	38094271.78	20278156.8	22850197.9	49786342.68	46229253.08	20690329.6	20022850.26	35841078.33	17153399.2
Citrinin	3091096.019	2659845.759	68130823.11	8701103.156	40914478.08	6960011.337	7991385.224	5240923.726	1709400.071	4846574.489	2519358.114	3747473.916	10644577.45	4506040.6	2952100.181	2221699.573	5497409.445
4-(2-((4-Cyanophenyl)amino)oxazol-5-yl)benzonitrile	203481.9798	169367.4668	135578.7187	281542.2115	459261.4839	191617.2914	283660.561	322936.218	237440.8058	278705.8946	102152.5232	121312.9883	131653.7784	77897.86639	11829813.61	181209.2065	264716.2966
(3?,5?,9?)-3,6,19-Trihydroxyurs-12-en-28-oic acid	193346754.9	48751340.74	421259962.4	80880649.08	411496594	60634092.71	40932406.13	43494392.62	40421265.31	73434409.47	41457383.26	99444220.42	53353053.63	37555050.62	48834761.68	40446074.75	53545650.58
Dothiepin	47522862.6	19681774.43	77010879.06	29317954.78	61027772.1	141928827.4	11112598.17	338463920.1	3708969720	1313955624	305589302.6	86403129.08	1225845942	1318113224	134917444.5	1522083798	810326589.5
4-Phenylbutyric acid	4044494.821	2884467.021	6525909.306	5125084.22	6334536.899	4281454.07	3665900.165	7288833.884	62402382.67	71432290.87	5092433.052	21547781.75	15523441.83	25351420.93	4089147.919	36113822.45	25103273.42
NP-019445	7170724.68	9703256.876	35636915.59	12639002.75	14938232.58	283398582.7	15663078.98	240443099.9	19218372	12538007.23	11253083.09	5136869.694	213574533.7	137549148.2	6522256.593	588011433.3	15239320.27
7-(2-hydroxypropan-2-yl)-1,4a-dimethyl-decahydronaphthalen-1-ol	17338155.9	8981020.301	711568382.3	104198521.1	343636899	24145477.45	85026673.82	81580810.77	47905251	59201485.32	23912089.34	288539712.8	13266587.79	271851366.8	9554500.033	457551238.2	372877001.6
Prostaglandin B1	12741985.29	9791194.186	124471553.3	106277207.6	136551668.2	36128238.08	94694551.77	164047818.7	22264142.36	25567529.6	15626797.01	14796497.77	12858157.86	11704699.51	7067569.623	21384016.48	28597613.06
8-{3-Oxo-2-[(2E)-2-penten-1-yl]-1-cyclopenten-1-yl}octanoic acid	30299158.54	32766569.83	43059939.88	45148986.07	19503047.67	39383860.28	37058853.33	36087909.29	48569452.95	95336087.45	40936666.27	59808690.31	26773551.35	25375543.34	22714249.2	45337298.85	26722515.64
Tetranor-12(S)-HETE	33127904.36	63952202.61	196277979.9	70784948.39	65873004.71	59154406.04	35332605.12	103754765.2	165900454.2	64793314.24	51132791.52	14206386.88	33508634.02	139858015.4	11249315.08	76319011.52	117916652.9
5-[5-(methoxycarbonyl)-5,8a-dimethyl-2-methylidene-decahydronaphthalen-1-yl]-3-methylpentanoic acid	206575712.5	854642082.1	3110007.395	3237762.424	184348581.5	101610653.4	6090578.273	10315361.07	3341419.647	5298251.304	4295906.359	2514948.429	212280777.7	2546691.514	2358489.293	6407980.999	1410400.487
Senkyunolide H	76973231.08	121052540.9	123672539.7	62821603.41	148205005.8	31829369.64	42676523.42	48826695.99	37550654.56	54845780.39	66335814.69	113073315	73541114.96	94353679.52	37302219.5	96096996.08	112042727.3
Isoxsuprine	955806.8816	898376.4783	154852028.5	10262867.94	6836797.394	1164304.405	13103309.81	10379374.94	817925.5719	932630.9903	804232.0263	953884.0257	829269.511	1280096.561	825574.8302	1002657.425	3122500.171
NP-012972	7520829.911	9074340.973	65839453.42	74753362.06	69107067.3	6678493.3	70252748.43	69622175.51	21600177.49	92649499.24	4085981.974	27286898.52	17408367.26	18347293.07	8829232.9	69560394.37	26114479.97
N-(2,3-Dihydro-1H-inden-2-yl)-1-methyl-4-nitro-1H-imidazol-5-amine	60379025.69	70212998.44	94077849.3	47204890.73	44032718.71	15482929.02	46444824.86	75577637.72	14665329.33	46189524.17	143159733.7	309459115	475654950	116686906.5	41010097.45	177781882	106987899.9
Disperse orange 3	3802174.39	2264537.8	15387256.61	3743421.17	9265281.749	1693815.205	1207504.339	1896992.949	1853281.204	3747708.938	2881123.171	4568869.032	1996421.217	1547098.873	1803498.905	1352124.203	4031352.884
trans-3-Indoleacrylic acid	299226013.1	220939808.2	118105069.9	213657738.5	183462853.5	96823024.9	166383220.9	255492541.5	149766150.3	275747490.9	157138882.6	122716534.1	211796003.8	126520790.4	215337941	118932583.5	122859205.1
NP-001134	17120213.62	59909173.35	356496824.8	24101125.95	53327566.11	33687457.87	17646028.54	20196428.85	60715011.79	12126810.04	49481597.22	33333569.55	94340527.38	52700880.56	22522033.77	62299537.86	112454462.9
Gramine	5351208.708	10865027.06	6794796.725	14935415.33	3755031.307	1945235.261	4537260.286	7170552.88	2046324.112	9381973.484	11142155.72	13490196.95	20978491.75	9933248.888	15394530.22	11879035.94	22677505.54
NP-004020	98889.20857	44869.09655	827174.0422	137078.0019	434769.2719	81338.95557	94212.78031	195103.9305	103479.507	200873.012	137547.3042	52131695.42	59637.64297	11116842.86	139064.43	6047251.897	5961442.723
Prostaglandin F3?	2782387.603	610442.7816	66787906.08	81647616.13	197458813.1	50204344.92	136280418.7	148156970.3	71411841.92	6364586.828	2685394.8	7735152.768	1059020.668	1473993.867	722154.5438	8237543.822	563979.0881
Trinexapac	540293.6163	1536948.563	6345286.21	6615212.573	6550597.121	4157051.283	897639.4381	815131.6164	2664927.334	2916389.603	13140738.49	10350116.77	2572535.767	2181688.422	6061920.379	3213909.827	6260437.383
Trolox	227007.3287	140324.9639	888918.412	401287.0629	2657024.903	463495.4604	825797.2273	656826.614	1831562.395	448673.9956	242838.5006	1296912.361	445125.3555	614655.0365	578418.0247	1414475.588	832740.2764
1a,1b-dihomo Prostaglandin F2?	5450644.62	21303718.49	93074064.4	75021099.41	67885453.11	38339929.65	63823698.47	81079314.79	48097443.35	80764417.79	68159728.89	43484029.87	13051286.49	71715698.33	37808001.29	120940834.8	68270629.59
NP-021293	1063812.249	3364879.995	11333462.49	2135802.077	3627403.543	2163138.408	3548700.693	4809036.408	730141.0137	19894594.6	6880048.996	86303078.68	10427321.08	3223718.997	7207760.319	32705451.94	1050390.882
NP-022068	5216876.091	2531665.471	15467051.67	10707447.83	8671522.484	5514027.728	258184.919	4343258.352	5727279.28	21472064.73	4941149.095	9304510.538	4701957.045	4480423.698	3673994.176	6180781.502	6676729.322
4-amino-1-phenyl-6-(phenylimino)-1,2,5,6-tetrahydro-1,3,5-triazin-2-one	167005478.3	79719101.27	37522205.25	128118420.5	28032317.78	121853893.8	92164257.88	102005429.9	142512454	107232020.4	132761826.3	119429043.2	98836596.56	87168841.02	51744135.55	144780186.9	168783543.5
L-Dopa	31439959.25	29616672.28	30203989	86850223.25	40520622.56	20331265.36	30790070.17	50977918.89	53784341.74	54478208.66	60349505.68	55612682.7	28084419.61	34119474.54	27621168.78	49936297.85	72191082.94
All trans retinal	12085522.73	18934712.84	127324908.4	728092940	73552590.53	41866833.87	144394321.9	113832172.7	77838044.74	647305174.7	17334433.89	7651829.183	11765539.59	6005611.4	3533123.443	49116568.13	34268003.95
Corticosterone	19643207.03	98997449.22	10030284.92	7103138.569	6777752.438	3593887.846	6183129.113	8582079.788	4044711.819	10116951.33	6801099.036	7796850.775	11153149.71	6344773.652	7117104.546	15219576.2	6062940.222
11-dehydro Thromboxane B2	22316437.51	79575802.14	149619124	201778868.2	398184311.3	170005909.7	272825330.4	420198492.9	85044673.26	36673008.02	37516170.61	64972512.46	22510498.9	12296420.53	27727106.54	54994560.46	27330344.19
19(R)-hydroxy Prostaglandin A2	3564730.518	3172609.145	10855613.95	4866108.101	46836347.46	1745868.283	47860965.96	62839829.1	3544698.581	4863185.567	3539141.944	5556562.853	4234220.976	3345415.626	2312366.372	4212355.173	7937651.742
Prostaglandin K2	509551.7158	405739.9276	1043378.514	914543.1561	8454481.355	6140256.062	16029373.82	10415482.33	1740619.018	990013.2538	1324605.321	1086913.609	640646.2616	224869.9646	456147.9605	1105798.658	445129.3093
3-Isopropylmalic acid	12415765.9	13508612.88	6540011.971	10604704.77	9094828.275	9820624.565	2746913.95	4568921.965	10448106.69	10790715.96	11115009.11	9732285.066	4690914.953	7282196.415	11171185.09	8370400.806	11308737.02
(+/-)12(13)-DiHOME	4731805.565	3958968.413	2504384.116	6575690.046	1801701.717	2675113.875	6068669.522	5221022.745	2708804.792	3353273.329	3126009.863	1914533.729	1702517.324	2144391.479	3795487.206	3003410.637	2904614.79
2'-Deoxyinosine	81747817.77	21334418.72	32889359.36	62902508.35	37073829.32	13220132.47	62335329.08	60714916.63	21193762.06	164389014.9	38977859.57	48648629.32	40867099.14	29600607.94	16678459.34	10246980.63	22407407.76
4-Pyridoxic acid	210235398	117313552.1	422135446.1	229247464.1	186741180.6	269587755.6	308893954.7	393462179.9	339887292.4	135435585.4	188723096.4	138122760.9	448905125.5	272815281.1	86407289.09	588446846	149356593.8
Andrographolide	52733502.01	40719614.55	79160398.68	251824102.1	446479647.2	77180014.4	695429756	492466342.2	117796391	81904921.4	53926689.38	132212950.1	64373237.32	70069377.27	46842897.21	88935829.34	51779200.88
?17-6-keto Prostaglandin F1?	22552003.69	34218799.73	374504218.6	316644951.1	345719010.7	113461739.1	846286546.3	755906354.6	137654259.4	112846053.4	25399424.07	31466971.31	21951254.43	13507090.96	24055732.44	72474728	34884860.89
Pantothenic acid	34241233.08	34065111.38	27576862.76	43517390.75	29528956.45	18626789.63	19176924.96	27080715.26	30936847.88	55034639.94	36280349.24	37298042.9	29948229.14	28066471.8	11451546.92	16005040.65	24708990.65
(11E,15Z)-9,10,13-trihydroxyoctadeca-11,15-dienoic acid	49274684.41	44190492.8	314832255.1	213507369.1	324756975.7	100300762.8	502731208.6	274286165.9	82972331.39	80076046.37	51261876.64	62398133.04	37117269.74	42885167.51	50390537.04	220992355.3	70819080.39
Prostaglandin F2?	17649982.31	97272734	2127801781	246793996.5	116099455.1	185230761.2	122513739.5	174870757.3	60702827.74	340899605.5	24698356.5	60713927.64	26377236.1	9171907.965	15683784.6	170187088.9	16874173.71
NP-020240	15725521.52	3052106.564	268773103.4	10274943.01	149065781.9	8450022.625	18453156.03	29594046.63	5513109.766	6216584.408	3302970.157	185793955.2	3406531.368	1071240809	22643183.45	1516283776	373911742.9
2-[(2-Methylphenyl)thio]benzoic acid	2044867.411	2822289.337	3466925.03	2972367.788	3664830.785	86747184.46	2455138.857	3285630.491	2429439.479	463481.7272	2310402.633	1281777.013	2230574.243	2489782.123	2669813.545	2867807.22	6511820.494
Prostaglandin A1	3291728.275	2530308.328	24683141.48	32561596.01	11197467.26	954166.7974	43249184.11	37378186.66	10198647.18	7559657.582	16132496.3	31104295.73	3457286.686	14319318.97	1172309.675	23011229.15	14246446
Testosterone undecanoate	48945694.41	81514885.73	50409364.51	14543437.26	15660790.6	7349415.868	5419974.34	3752670.526	2515100.566	138616878.4	5505746.614	2627236850	66011054.25	50792389.08	190334570.8	336716278.8	9621811.509
Testosterone decanoate	17030702.66	12067918.54	76460438.21	17217873.61	131273804.5	21925256.36	16805072.29	22058798.02	11804469.56	19931339.94	5875203.888	11486104.96	10597187.62	8821165.149	8791782.73	16245226.6	7669400.962
Dehydroepiandrosterone (DHEA)	13684386.05	7653048.09	11580387.56	18484646.15	20628195.64	16602400.24	14312604.27	50383579.37	30009130.55	126631461.5	103142270.1	6771340.328	4880108.92	8602206.684	4131062.789	6790489.63	9963907.358
NP-011548	16305430.23	27618192.83	503598337	162575354.2	33693449.9	58495489.95	115922395.2	99484367.94	40978090.97	146983284.6	4310620.951	224209946.1	63014921.04	2839326.632	15357709.74	6350106.638	156856127.8
N1-(2,3-dihydro-1,4-benzodioxin-2-ylmethyl)-2,2-dimethylpropanamide	2386473.327	1011061.271	2298010.153	1631350.473	1341961.373	59140428.57	3115197.611	22569584.94	56053053.83	14099588.47	1632704.3	11177938.84	25432458.89	27709165.52	2372505.928	37926854.64	7007972.504
Octyl gallate	14153252.27	239820.8511	565278.3711	5207052.862	1889221.326	3704992.765	1332823.844	1676633.387	694423.269	540507.5355	2382710.208	1014996.623	22235292.42	88044.07512	4330960.289	279873.0964	33764805.49
Artemisinin	23063518.99	20236967.11	486570385.3	26158324.42	79661074.76	21146962.95	42913957.01	46421501.54	18631151.28	30870618.05	20733868.83	42766086.38	15290193.98	38662300.3	17941700.07	40995349.53	66676269.84
NP-004987	64592960.63	71219730.38	160723197.9	47855793.7	104534160.8	15025021.09	30144978.69	34095017.14	15790329.26	35199485.92	47167314.37	52986119.62	25328848.07	100548168.7	49281665.64	130837032.8	165356001
3-(2-methylpropyl)-octahydropyrrolo[1,2-a]pyrazine-1,4-dione	11838698.88	8939869.683	11135600.12	15051978.46	13204741.23	9114662.079	9988505.4	7355501.117	11651949.34	16518807.63	7985869.257	16038408.03	8333120.902	11821580.75	11551491.72	9781862.025	31089599.73
19(R)-hydroxy Prostaglandin F1?	42495607.19	121368391.3	1709859924	59754309.28	70223852.82	31995399.06	95741311.83	113018277.7	37659530.11	274962979.4	21179500.64	19386222.4	34068409.11	21005926.44	12225422.22	465581246.5	88268199.44
Bisphenol A	38450559.69	30329933	44483724.74	22752057.47	42224439.62	22093547.92	9762770.499	21424118.85	18065657.14	27065502.92	25919265.52	39571042.13	16047628.73	15242411.22	25935060.49	36199341.77	53504321.76
N-(2,4-Dimethylphenyl)-N'-methylimidoformamide	3270882.853	3399651.262	842223.7137	1610976.286	1818097.762	3830750.992	77079312.74	2052680.347	4392832.392	124992396.9	1877585.183	100941820.5	3036224.118	587013.1816	1074632.782	5200893.057	1468547.667
2,2,6,6-Tetramethyl-1-piperidinol (TEMPO)	24097877.72	21326604.24	34851699.72	74356844.5	22081488.62	18608043.05	10362043.06	13289424.28	22334053.55	16675664.7	6861406.691	15961314.5	28350486.82	17693982.91	13000300.76	45741634.21	70867696.75
NP-008993	7603774.412	8059253.85	534549008.6	106669434.8	141218466.1	37003906	187550040.7	195994321.4	60420588.62	41936199.49	13325837.37	21017198.21	7109032.827	14110800.17	11635878.52	33716046.86	21327827.59
15(R),19(R)-hydroxy Prostaglandin F2?	102694925.3	272992922.5	2707512634	3820888961	1674046622	855662784.5	3978508228	3169882658	868631061.6	1109603785	150209060.8	152301133.2	69592830.95	86361511.76	51008588.69	662598990	110155166.1
6-methoxy-2,3,4,9-tetrahydro-1H-beta-carbolin-1-one	17265814.36	17264508.77	14050809.32	18096522.07	13075533.48	10273041.55	10698583.53	12941471.97	13281161.28	16041090.66	11854855.73	20190791.93	14208175.78	12032199.84	12332097.29	19244970.52	21097553.4
9-Oxo-4,5,6,7,8,9-hexahydropyrazolo[5,1-b]quinazoline-3-carbonitrile	74686862.02	237179611.8	197991934.5	97536441.97	109001908	69205612.03	76946288.04	155504283	848506387.3	773249949.6	197157415.3	191669940.2	165967455.6	503112695.7	102763066.8	624165640.9	440011847.3
Prostaglandin K1	64299311.65	29686686.26	63275463.59	1117190116	3735606790	873274334.9	2580781819	2583450459	1189265546	48323030.01	40250003.46	90848122.67	17786168.32	33338202.19	11601800.02	29617144.37	29319037.4
(v)-Abscisic acid	3564528.042	2043460.373	66246430.28	3270004.644	30754459.44	906410.1042	1152145.184	6798968.615	4559179.46	1346884.931	4156531.914	57391572.08	8380912.486	221934151.4	4354371.604	151066403	174238030.8
(15Z)-9,12,13-Trihydroxy-15-octadecenoic acid	33498914.8	19072468.21	23903031.49	37850425.37	32356938.66	21509704.63	29137820.62	45824219.65	52458354.39	79720311.78	38895998.57	14597991.44	12484350.24	31821904.92	14211230.1	19397533.12	24126874.21
2,4,6-trihydroxy-5-(1-{5-hydroxy-1,1,2,5-tetramethyl-decahydro-1H-cyclopropa[e]azulen-2-yl}-3-methylbutyl)benzene-1,3-dicarbaldehyde	2264346.724	3167922.562	16790179.7	1042083.343	16558074.66	979452.0102	1047167.109	294648.2464	631004.1481	858059.6829	334127.6894	2349566.592	368246.9283	18050351.85	1549734.493	28961054.09	47510218.51
NP-020353	61374340.61	31042559.04	126770701.4	91687064	292910513.8	104073577.7	129890751.6	106708890.7	143791806.2	58775106.27	34068000.44	17403494.23	50335255.22	53106426.5	8486308.029	49489610.62	43353054.61
4-morpholinobenzoic acid	16912716.65	14256065.06	2584111.724	7999844.675	7387623.635	94060390.74	7008996.806	46520752.16	201515521.9	97067581.62	20874967.03	8603884.438	139267297	149984039.7	7165316.367	112160290.5	80828488.38
(v)9-HpODE	28995113.73	323207846.2	71418480.59	106228788.3	49487643.78	16827254.33	44692339.44	141924572.5	116653339.3	239575579.2	127614314.7	126231694.4	108013564.9	237073224.8	84454966.7	215826827.1	363216917
Phenobarbital-d5	538662749.6	134558491.1	34280005.89	582653076.4	778087282.2	164390188.3	609541747.9	479499248.6	246853424.3	289130833	230368821.3	144174382.2	163666715.3	62096235.59	177578616.5	76579906.07	322794597.6
(3beta,9xi)-3-(beta-D-Glucopyranosyloxy)-14-hydroxycarda-5,20(22)-dienolide	16357743.61	4495009.077	311607.2769	2279345.376	543374.1606	29680652.39	1832707.277	6655457.746	1723494.412	2575996.76	3297425.706	284338.1872	2376170.985	756198.8314	434338.8098	1033760.352	542899.0477
Corchorifatty acid F	23426843.44	53220151.36	17241438.8	36797219.62	33875724.22	12666747.38	35665084.72	50003206.44	33307677.99	38406693.27	19902187.57	7886130.694	11161413.58	28488705.43	22284240.15	31729126.51	35074500.21
Butylparaben	81463000.07	106585308.3	50104858.76	56317474.42	41540851.86	25012322.38	104428950	80956172.52	29595698.73	175028086.3	38736793	103976747.4	135243233.2	15004613.61	64107733.33	31662986.95	29925289.81
N-(cyclopropylmethyl)-2-{[(1,2-dimethyl-1H-imidazol-4-yl)sulfonyl]amino}benzamide	11155650.69	19289208.86	75916810.37	68601762.13	36311465.77	37027889.09	57897043.76	61523217.85	46187993.18	42983661.06	3754824.599	23667749.99	5701986.244	21671802.18	6350092.032	73391934.83	24989298.11
NP-002047	1777708.787	9492587.59	10846664.26	37413463.56	693223.198	2509912.779	109376340	120650195.7	7754507.699	2670503.167	1797064.006	12208628.17	4724952.533	2535206.68	1347513.754	10876812.27	30616390.6
(5-Amino[1,2,3]triazolo[1,5-a]quinazolin-3-yl)(morpholino)methanone	459061310.6	303092291.3	343464140.3	155328709	58184429.41	635668624.1	436516354.1	376199911.8	159239813.3	194302331.8	157833823.6	215587421.6	266830524.8	249598691.4	164150053.8	686832136.2	93580368.89
2,6-Dimethyl-5-(4-methylphenoxy)pyrimidin-4-ol	64346667.36	16324061.53	12374284.99	117896042.5	111262235.3	32549258.23	112133724.5	90255253.87	33768912.28	70979441	37386121.6	45670258.96	18660358.4	19156490.94	37826860.62	18885732.35	37741568.08
L-Norleucine	324302169.4	266717716	64530595.39	219339931.2	165821289.6	110809145.3	148505198.7	388026166.7	84463409.69	487052557.9	120386359.4	123203631.4	228926674.3	125904333.6	86401379.85	71186953.99	63980235.19
Hexanoic acid	27963813.42	15874615.59	14453584.2	26350354.99	32627639.72	284225577.2	24653579.7	165458728	792657221.2	404173015.9	107586890.5	70457855.87	197259067.2	396622394.8	43544725.35	418694114.3	365379065.6
4-Hydroxybenzaldehyde	71590647.25	90866160.07	65956392.1	112192159.9	85020186.43	147647406.3	54941419.31	59241826.96	100968393.8	275359318.1	141322192	155202917.7	101205353.3	76265107.35	71941802.58	113928447.1	103361514
Stearamide	36966417.21	27575544.14	4616232.313	22847174.75	38988010.42	54319188.37	5245312922	27622422.25	75518551.13	11271925380	44077938.24	5959541535	39275891.54	70404558.45	34168429.08	10858942.52	31820577.48
4-Hydroxybenzoic acid	62241158.02	68427079.15	51429743.23	93998664.48	86951524.37	55818861.3	49509732.43	51237629.75	31421507.76	121531947.6	108740458.9	82006684.46	74094060.56	55527436.2	48504369.33	52500750.33	99273458.79
Glycodeoxycholic Acid (hydrate)	170056528.5	16920944.06	10115241.63	24513063.83	62742581.87	174747475.6	1516616.535	1300001.725	3233904.337	29689269.19	14099341.99	81329294.64	52556457.95	2787710.472	31709235.2	80445197.44	5984027.757
2-Hydroxycaproic acid	28588014.73	23674237.59	48290530.24	51596697.65	43769376.45	15344824.06	39148268.57	43663880.98	39022189.28	41755432.28	38612579.16	40071741.53	36152255.03	26558998.51	25812027.72	35719811.45	45672261.8
Deoxycholic acid	119769059.4	359050396.8	22954608.59	32464456.06	48956678.93	194930334.5	177543471	159870507.8	211465401.1	185940956.2	194710647.5	281371623.8	163893550.7	83431301.7	260906078.8	246602132.7	169881836.5
4-Indolecarbaldehyde	71687063.13	72585427.97	41220199.72	91304154.55	46898753.89	32018299.2	77378547.85	75707733.84	43791083.07	21531050.28	47157140.15	42636663.32	36473186.5	44124101.37	51700303.49	31410574	56776357.25
Prostaglandin F1?	32395133.04	53190213.7	362173194	254993685.8	217816327.1	462489609.6	370725640.3	497857253.5	144906169.2	107628156.2	29843292.82	40514199.3	14119063.01	14269200.33	11900088.16	85069319.5	29484872.48
Asiatic acid	11403925.79	5972072.352	98830048.77	11081387.32	24105843.63	9223063.852	7638457.876	9391199.389	8332561.389	16059778.66	5479547.86	7819119.2	8643305.117	10217877.01	4745557.473	9690251.802	3408433.159
Dodecanedioic acid	1327218725	152187045.5	325967856.4	1817641690	706071549.1	296699682.6	713787590.2	741597477.4	766686360.9	994893991.1	988035649	538259589.6	337950160.9	201627660.3	766139292.5	467248966.7	991944138.5
2-Oxindole	204104941.5	72266266.68	425593521.8	63322583.11	173624413.5	87508848.83	175275274.1	118481518	45324608.31	116293462.6	54351368.22	80582377.31	76618341.67	19242303.51	41766913.59	9013978.033	7490561.673
(v)13-HODE	248749538.5	290538542.7	97533684.55	400957330.5	90493329.22	128579740.6	155398670.1	280203272.1	139644015.7	322230373.8	285771703.9	71690080.74	74251317.77	87113402.71	320232767	175048079.3	131096111.6
Bis(methylbenzylidene)sorbitol	3076244.813	4288036.081	7117790.008	3865009.772	4931419.416	3741694.92	307488490.2	4042271.275	3858876.912	431504074.2	4017038.244	448061230.3	5051728.609	5351871.594	4017015.8	10295234.36	5940156.897
Bis(4-ethylbenzylidene)sorbitol	188238789.3	172186971.5	38180283.31	200404900	4386683.131	355486308.4	740005460.2	3659609.888	3743137.809	1104233173	137811617.8	829643847.1	2944519.592	2604204.048	480175173.8	360928311.1	183672252.6
5-(2-Thienyl)nicotinic acid	488290.9016	11658940.57	15084040.91	4900214.229	5932282.005	11789985.26	12076075.68	10565860.28	3163490.639	307586516.1	29197646.7	608952.551	8327547.354	5770917.952	613641.1223	5993382.317	1335025.607
(5S)-5-hydroxy-1,7-diphenylheptan-3-one	7734387.477	4895335.316	52066964.96	7713203.836	10604622.89	4828043.516	6231565.112	6792107.396	6751107.382	5494990.024	9151794.949	7838139.817	6094216.67	4673737.856	2559625.99	4423541.072	11630895.64
6-Methylquinoline	25528171.82	24287153.99	19705878.18	7738472.827	6793060.735	10042659	26147925.88	21160675.18	5659290.896	16996673.96	8763363.42	4293587.634	62506726.49	9232619.165	6068598.384	2293685.443	4904388.519
Ethylmalonic acid	16315674.73	13243751.43	16613375.93	29931049.8	10440629.95	18181151.02	8532019.822	13270072	11326011.76	10370648.68	11750300.96	13351273.99	24683636.42	6285137.852	8786103.869	2691271.713	19906430.53
4-Fluoro-N-{[(1S,4S,6S)-6-isopropyl-3-methyl-4-(2-{[2-(4-morpholinyl)ethyl]amino}-2-oxoethyl)-2-cyclohexen-1-yl]methyl}benzamide	15465607.22	14132455.45	2485542.813	7679085.566	3022607.958	9081874.833	20422031.69	12750103.68	37581142.14	23400972.21	9459948.751	15568659.98	2807298.057	10720650.74	13287763.5	13757356.48	9196260.777
Salicylic acid	25833266.02	12961306.43	39059053.2	23162199.78	39616795.39	20063176.33	21530750.65	28060345.16	19104848.23	40368449.96	19561202.59	31175203.2	24960261.1	24526894.15	20727796.25	24534312.23	23566631.03
2-Hydroxyvaleric acid	1716825.839	2651047.956	1574779.21	7270284.846	905391.576	496549.3693	3987858.904	5931628.784	964591.8281	866500.9474	644096.3155	2378073.935	3893904.969	3714216.358	4078192.037	1288977.468	3455500.178
16-Hydroxyhexadecanoic acid	5812289.678	12022575.86	11071769.69	10631653.43	12957352.31	42507526.36	4791320.361	10419357.37	28659169	32031372.08	29944321.79	17910029.4	52111368.66	29092276.92	1672311.345	2738381.593	3468379.061
Hexadecanamide	37105790.77	28331307.87	2114065.766	17652269.01	44096028.22	55742729.14	4784924065	28113680.58	88309817.61	11348129693	46988161.06	6973386006	38982986.19	81592749.18	29943454.17	13227004.23	25048967.03
Thymidine	175423253.2	75070428.57	92083842.14	211578847.2	97702083.54	58210399.86	152916952.2	149910210.1	69190343.43	415421749.3	111798138.4	153433644.9	117587091.3	77825359.6	76652228.92	55494498.81	96796288.76
Protocatechuic acid	11880548.47	781530.7375	10498333.69	631191.9668	9446730.593	2308654.487	12138186.65	6563194.554	1533149.506	1427228.758	2761375.079	9476772.297	2236130.673	4418109.675	296511.3517	1215715.435	1635647.582
Gentisic acid	22754174.39	692453.8335	20310888.78	1156164.627	13414164.55	4082770.267	9444543.9	7329847.42	1442574.563	16365898.99	4003414.193	14855835.03	3731919.258	5365573.756	892476.7706	1029605.544	733663.5361
?-Muricholic acid	83895152.15	74717463.84	49520535.93	48529477.63	52672221.09	61396920.78	33360060.02	69328106.56	62428661.73	64246404.3	58605432.99	70332090.3	92678364.42	48787510.16	81920766.57	95591888.37	54844406.17
Tetradecanedioic acid	513415493.8	130885639.3	315389740.2	687364569.9	715110741.5	307186302.7	468416622.9	211618667.4	1188761314	604316185.3	507640707.5	724888424	125155348.3	335949668.3	366144455	425032128.3	473379603
Genistein	861577.6605	838057.2545	468296.6248	55575192.6	295560.6572	188125.4205	14300385.72	16030035.92	362434.4333	695795.0563	308666.384	2743398.546	228022.3035	687493.0024	328299.1936	340485.428	320038.6349
Estriol	2019018.538	512152.3436	2213206.166	1546736.738	3860627.05	1321490.573	3454594.903	2713371.741	2748315.324	2524165.595	1154930.939	1037647.714	2115763.146	19168728.98	1936156.996	9317719.553	21755702.63
Catechol	5786153.347	378246.4621	5702980.204	252193.061	3264714.061	903236.0394	425816.1276	663858.6796	346517.8905	5296960.781	517969.493	4733470.604	554900.1912	277175.8634	116080.6581	656114.6759	180458.0762
Trimethoprim	22484143.69	20209655.88	30538286	20664453.57	20638949.44	22615233.18	20338762.71	25991590.5	19317746.35	136428970	173195407.2	16586236.46	179944216.2	28141458.25	285964687.9	21179073.14	73383380.28
Glycocholic acid	197522156.8	60323817.17	14102319.81	83634783.22	30418676.66	108543154.4	2193677.934	9713412.003	5638618.16	27624044.19	70050926.31	28924628.9	43684727.1	6311956.968	20133707.3	44751234.69	6396943.407
Methylmalonic acid	943751.5152	1649844.426	1823277.539	19979490.1	989904.4922	1117521.119	959298.7337	1343982.453	1246744.695	2140428.794	1131769.888	1785878.647	3738876.899	1273282.344	911562.464	2528291.997	3063632.094
Aflatoxin G2	14738872.22	1289027.56	17568303.49	1168467.637	4925210.354	3947677.454	8076578.467	5351329.341	594095.2253	33327485.11	2095214.643	12903525.45	1018388.408	1041655.166	697837.6912	816994.0694	675229.2979
Valeric acid	21415749.06	1423896.782	11885469.78	2525910.185	3038901.342	1228644.674	6036406.752	5575740.219	1834687.148	4188886.756	5335623.986	985907.4794	16000553.11	3075584.353	2144480.807	3448349.262	1064959.752
Azelaic acid	779171390.5	767169978.9	306237306.8	745438594	696468112.7	258992279.8	507548778.3	652545549.6	504553904.6	460994258.3	670141843.4	338423087	246257440.2	435917920.2	427878105.1	286439692.9	667980438
Propranolol	37551836.62	2227513.392	1087277.498	632615936.1	428141370.5	5475502.48	369654829.7	363261811.3	83293310.1	25222223.57	27389054.45	128318828.9	17133129.46	142402328.2	69352846.44	15816029.53	384902947.1
Labdanolic acid	358543.9655	815274.9088	126013107.5	3458991.255	29380672.25	2424170.2	497799.153	2029032.667	663841.1872	1236790.946	2081706.329	22690990.05	5712790.541	4719522.505	2473375.331	15853934.45	6828850.461
13,14-dihydro-19(R)-hydroxy Prostaglandin E1	37010091.22	63734415.45	1043295049	147633254	1058410895	98196518.33	146554058	169017239	111784994.1	269827861.5	48630162.56	338981289	167464347.5	29445309.95	30115750.98	630674351.3	121795493.6
5-[5-hydroxy-3-(hydroxymethyl)pentyl]-8a-(hydroxymethyl)-5,6-dimethyl-3,4,4a,5,6,7,8,8a-octahydronaphthalene-1-carboxylic acid	4872906.59	15641296.26	136809468.7	102347240.7	165461817	11164800.31	147957375.8	139925315.4	41366562.75	39677555.23	2441493.374	6312441.413	2418150.482	4102152.688	2170373.096	13902831.19	8986200.283
N1-[2-(4-chlorophenyl)-2-oxoethyl]-4-chlorobenzamide	8448252.821	22158754.4	7636492.152	36018773.44	7095973.525	14925181.8	16839084.03	12304765.54	15628378.18	13095336.44	26709569.28	41602510.39	21241249.09	21904494.47	13098554.3	39877334.89	23933443.55
5-Hydroxyindole-3-acetic acid	51423808.22	156155996.7	33392638.5	275580857.5	62531596.1	82165085.58	186411101.8	205551653.2	97800130.89	21704385.83	197257038.5	43479979.11	54742984.04	71983821.3	69504355.34	59239354.86	131656399.3
(16R,17S)-8-(4-Morpholinyl)-17-[2-(4-morpholinyl)-2-oxoethyl]-12-oxa-1,4-diazatricyclo[14.3.1.06,11]icosa-6,8,10-trien-2-one	82102.81249	53424.11611	179673.414	70011.09999	2748647.401	61483.69125	72622.68848	135665.3541	104054.943	138749.8898	102376.7592	122072.2639	68412.10184	234315.3342	31752.7336	118448.3606	162780.0375
13,14-dihydro Prostaglandin E1	29482838.58	139197362	1290727739	210629957.9	1408123803	136777906.9	166110719.8	141215236.6	122553387	30087309.17	12746267.74	492897626.3	155876514.9	16200540.94	25690338.37	853384717.8	310082746.9
Homogentisic acid	3653397.849	1444935.352	8082946.376	2535596.463	4823871.137	4241478.372	1885770.628	4673080.814	6508623.917	16521731.13	3939235.956	6494617.554	7796282.389	4032138.29	2003671.08	3781607.129	5042622.56
NP-003039	33182717.05	10372166.71	199509955.8	19057226.44	90978494.19	10114213.87	11611887.62	11036965.76	14011555.82	35114872.16	12526033.69	16464394.64	9709820.755	10879569.74	13404557.25	27428198.23	17315877.46
2-Cyclopentylphenol	928408.8507	869209.5346	10934177.08	1958578.577	5807035.699	653789.9984	1333937.167	1446005.035	736795.6812	958456.348	650079.5947	19845845.04	730643.2449	93187799.44	1575191.579	44438032.47	20637666.36
NP-004917	58178353.4	66746876.71	43776002.04	102787019	47665428.29	31027257.07	132658650.1	124392628.7	68194008.92	110641179.1	43017305.6	22941033.99	9615050.9	48014721.81	6791047.037	42168535.55	82639965.36
2-Amino-1,3,4-octadecanetriol	27016836.87	8263872.893	2242074.036	10245134.3	2439618.188	35865451.72	116263358.4	3192083.805	4958257.066	500770534.8	36458727.39	113060289.9	4820784.185	3199014.386	13775433.81	8985307.685	6160793.615
Kynurenic acid	350797319.5	475032174.4	358005574.1	557928437.2	221869312.3	166544965.9	457223320.1	421564048.9	235806976.7	252177019.1	251676191.4	356999342.7	153761110	261797481.6	244904546.9	190084708.9	364435732.6
2,3-dinor-8-iso Prostaglandin F2?	9385846.896	12980975.3	31106717.48	17752120.85	126955822.1	8104284.524	16258423.91	19708522.75	6793820.84	9809632.638	9027956.307	11109695.06	8756591.588	3074604.23	5302211.426	12298468.81	19500094.71
Metolachlor morpholinone	1481662.564	753553.2193	865542.4382	41908749.07	21038897.82	1143287.125	22301743.16	23764600.51	9515741.368	9690624.736	3212203.609	8143135.382	4449583.1	9579482.406	65604059.03	3733134.273	26896171.36
Mesalamine	6903287.278	8769781.922	7499369.901	5981882.089	6993410.234	6976999.467	7708226.179	4281100.907	7183146.604	28724117.91	5835374.992	19191577.77	6379685.347	4820147.147	8695372.476	12307268.55	7935643.67
Galaxolidone	122029393.4	48082591.95	215249762.9	57561155.22	333588698.5	34232720.07	25083998.33	61086739.7	70884940.11	69791326.78	95155711.76	52197289.15	37435658.5	57267064.75	258435575.7	35859410.67	71226781.32
2-[(1S,4S,5S)-5-Isopropyl-4-({[(3-methoxyphenyl)carbamoyl]amino}methyl)-2-methyl-2-cyclohexen-1-yl]-N-(2-pyridinylmethyl)acetamide	5422438.84	502514.7737	26833016.55	359221.2906	26908704.19	454781.084	256085.7489	304293.2235	335907.8467	300263.243	311441.6597	261484.6655	3805577.676	253769.5938	285111.6569	234625.961	264699.6412
Hydrocinnamic acid	4152372.35	3940768.574	13195675.33	3538733.153	6378255.745	26649343.88	9223435.963	6041205.519	1477809.703	13045662.04	5656227.175	10316620.7	8189891.61	3667914.097	3600147.653	17071270.53	23923220.63
2-Furyl(5-hydroxy-1-benzofuran-3-yl)methanone	3536214.345	699967.7091	164795178.4	1126260.616	15442082.16	612859.2387	3555471.882	1697241.858	721684.305	645152.0494	978074.5585	1132700.105	290509.9409	456609.8707	335860.2549	1062693.791	1641186.008
N-Formylmethionine	4094517.109	6964056.037	7094652.314	12272781.79	4036073.484	3896212.575	8262792.538	12070348.23	4115977.357	1640888.74	5153476.496	3562729.944	5923395.801	5935950.981	3195069.208	5166379.92	7365377.298
Finasteride	466402.5362	137552.672	3904959.371	119870.293	5746859.307	123980.5252	171638.5249	139250.9598	142658.7472	124693.1948	132885.465	135834.5688	143885.397	129324.9414	144477.0645	128639.1733	118485.3143
15-OxoEDE	822572.154	427377.84	113647507.9	4527084.913	20323804.22	508258.5684	1053422.071	801957.0295	608562.6014	1903811.313	500984.8842	4618878.983	3941983.767	2472771.626	1323848.142	1490112.127	1168777.757
6-keto Prostaglandin F1?	243809228.9	97979965.04	114944286.8	116794138.6	148355899.7	476422668.5	62181299.93	63978068.68	131912787.7	1059457424	300694545.4	195322389.1	702096133.1	383109917.1	110997151.1	166176674	97503098.2
10-Propoxydecanoic acid	529784.8342	9572236.802	382611.9304	1870029.142	1208348.375	5483637.258	481568.8138	541521.6878	18992886.34	21530539.19	45556162.87	3815745.049	258853039.2	1173067.549	4298500.608	434421.3967	1305730.303
Flurandrenolide	774835.9017	5848785.396	40788386.17	1465049.434	7835914.71	11062208.1	5093965.327	12214792.51	13308167.53	17373168.27	18010007.4	7417122.291	7652273.559	56732528.15	22446502.83	36801287.6	13335148.75
Proline	70730480.46	114692636	29488516.56	81550999.55	60945717.29	43438626.93	42205442.9	114289080.3	70833416.71	108533683.7	32933075.82	33203533.05	61868036.88	38716051.49	32897740.92	37000655.48	27766331.5
4-Hydroxyephedrine	1403252.285	533544.4651	932719.6382	733521.712	1685282.672	390680.8698	305612.9199	647521.8656	3718511.196	1372444.877	949290.0025	458924.2645	1050418.54	329687.1733	2223497.298	2387145.797	355558.5854
2-Methyl-3-hydroxybutyric acid	2042325.013	2495567.897	16294804.96	814831.4144	5711772.523	1635896.065	3441170.081	2744712.019	648828.9371	7427609.92	1011251.436	1102648.195	472867.3532	780275.4528	985534.9561	646083.1776	3891308.326
NP-005982	5777918.743	11312361.34	15494711.4	34672798.13	2455965.773	5415380.423	61860830.78	69273668.55	26916414.81	39877278.45	43605468.37	9261835.471	4582584.359	5336508.441	14123296.73	52728063.01	10457932.26
NP-006656	181342.3062	212390.8118	7407336.45	67867599.43	169317342.2	420806339	75937953.81	144402341.8	156955.8728	200828.2935	151362.9093	180014.1791	161062.9897	239434.4303	312284.1217	4109519.615	3553307.152
NP-001596	10329488.22	12764814.56	31394874.08	14294378.95	14021505.03	6137162.771	22002024.9	34205477.84	11605239.2	19930115.98	3007505.884	12355084.11	2670391.636	17708784.58	4643984.921	20488921.16	27348266.07
Methyl 4-hydroxyphenylacetate	43464242.48	90787668.96	46617125.79	51852377.21	37721095.53	31111389.88	54106165.47	43517619.57	35658035.96	71113997.49	51969956.5	76513711.31	23584088.4	39036865.18	26830349.36	78214834.82	35642991.69
Xanthosine	29892420.81	12899011.92	6832953.436	37662818.64	23973691.69	31568941.89	14093923.6	19471130.88	23639963.19	13033127.21	48979347.21	22102609.46	12206020.19	17416006.3	10580796.2	19552200.4	9801314.282
8,12-iso-iPF2?-VI-1,5-lactone	11577026.12	14953528.95	243667193.6	75331580.39	228982641.2	29025913.99	218698838.5	133680042.8	25540203.45	70563425.93	12129840.48	9933989.352	14603638.86	6677168.536	12120475.32	40774439.62	11675106.55
ethyl 6-methyl-5-(4-phenyl-1,3-thiazol-2-yl)-2-(trifluoromethyl)nicotinate	2818187.921	441527.7026	4560767.537	110349321.2	164309299.2	1198174.317	22692777.67	55878913.11	16759995.04	1366970.855	5871408.353	8170190.647	8650667.942	54565048.26	11378558.04	6639371.566	15077437.81
N-[1-(2-chloro-6-fluorobenzyl)-4-piperidinyl]-5-methyl-1-phenyl-1H-pyrazole-3-carboxamide	388416.1756	357098.3778	26956478.63	1728623.881	9914114.285	713804.9372	452527.2459	365841.9127	381449.0288	439121.8175	311341.2377	422070.2882	1286309.22	317642.3262	311342.1744	370361.9897	688223.503
Linoleic acid-biotin	10153848.94	10353748.47	179925689.7	15466957.96	227733245.6	5478986.402	9451838.392	10435586.92	3004970.076	15509447.24	12066334.84	15773946.78	10112107.88	4447876.959	4231684.572	12825836.92	13634917.29
Arjungenin	9246153.438	2084836.366	29551852.08	4635975.728	15627421.52	3317953.961	5681879.326	5250655.049	3105640.564	6114188.968	4031532.999	3393095.189	5582183.824	2631361.378	2661448.715	2188680.821	5429375.757
tert-Butyl N-[1-(aminocarbonyl)-3-methylbutyl]carbamate	59841171.04	59743638.18	13365972.96	52587122.31	46518410.67	25968876.67	37259580.13	83859206.79	26429211.16	164181185.4	22765492.96	26035721.45	26372006.73	21757686.59	9641785.513	17054441.15	18765899.56
N-Benzyl-2-{(3R,4S)-3-[(5-butyl-1,2-oxazol-3-yl)methyl]-4-piperidinyl}acetamide	4355902.046	609270.2808	2155291.89	2134058.572	866945.318	458838.0138	3034300.955	2346946.32	14160899.45	16287871.14	1556791.477	67625046.65	3373207.977	229671.4152	714871.8939	1159456.62	419372.1075
4-Ethylphenol	4525461.557	51377679.29	9049396.879	6217733.944	8327354.24	7182071.803	4763956.99	7165610.902	7689879.505	1393150.322	5367780.267	5706828.093	7049291.713	7242100.039	4578509.103	12474738.13	1131151.594
Tomatidine	678460.3714	983784.527	3741678.188	194589390.7	15397751.71	265716089.6	721126467.2	1478025887	313851155.1	941203012.7	3091209216	32555834.82	6268746.89	34101861.34	891480.5802	1634534.117	25917301.22
Methyl indole-3-acetate	8463911.195	28828071.83	11216221.83	37161972.17	8810617.549	6857253.232	10350599.9	16039730.43	8226562.697	22542493.73	26970284.22	26932207.75	42382276.85	24522056.58	31054393.16	22501901.8	48221027.59
Lasalocid A	181796.0209	184563.1454	360907.8491	207759.2681	231270.7774	197694.265	164266.6377	197266.8823	157348.5731	310788.1201	151741.6161	223911.0666	144493.8086	184269.5162	159116.4724	185021.8752	204727.413
4-[2-(2,3-Dihydroxy-5,6,8a-trimethyloctahydro-2H-spiro[naphthalene-1,2'-oxiran]-5-yl)ethyl]-5-hydroxy-2(5H)-furanone	11845524.35	29040891.51	25114021.25	84163878.48	54745056.77	7841098.738	113519744.2	70246035.68	18987939.76	21014269.46	18765115.65	12115780.53	13393515.39	8563864.5	13862993.13	12555611.44	26201349.96
NP-003535	9969213.279	4534574.389	43889993.09	7687392.527	36299333.98	4222841.258	5488639.037	4407432.393	3990899.445	4857446.458	5725150.878	5332643.67	4186014.259	2381453.21	3767138.389	5218122.979	3869981.268
Sulfamonomethoxine	11189740.65	11455122.81	10729824.94	3012858.504	5225334.005	7259893.532	9331796.014	19147774.9	16261404.22	14252276.38	30711393.54	36040904.95	26827619.21	28524238.23	17477027.53	38296262.49	44304877.39
Arecoline	82170999.71	100963406.7	102718402.3	114552445.3	67115649.36	127705662.7	51867544.7	91306428.15	164904486	178443309.5	104925212.5	289304563.1	213637145.5	119950947.3	90647492.36	148566712.6	121612878.3
Geranylgeranyl pyrophosphate	7392903.848	18272286.13	94408019.82	448680798.2	140107184.6	57886177.41	2338267413	1680567597	114626070	176336605.5	6221102.234	2894603.942	2664278.589	7692767.148	4047959.027	25627533.73	9150418.209
NP-020521	10465354.07	12653317.1	318439015.4	1010154838	669763270.6	159510858.6	1230081747	1391623238	248977470.2	36762089.69	16922732.6	133517657.7	37339218.52	7150495.548	2425437.997	59948875.72	21934653.87
Methyl 2-hydroxy-4-{3-[(4-oxo-3-phenyl-4H-chromen-7-yl)oxy]propoxy}-3-propylbenzoate	3684084.545	3163885.185	336880617.6	30443595.97	55391473.88	9042231.801	11949653.33	9477292.71	3897992.532	9913417.17	3155950.183	5120614.399	11266130.68	3528431.936	2780336.359	6532119.957	15882412.85
Lenalidomide	1123755.289	921547.3229	3909246.693	2894421.598	2308603.13	4244747.588	2067457.943	6578401.991	136510324.5	11190210.11	9200475.977	1776110.538	31994838.44	48110007.34	1217277.176	28376217.01	5716310.761
NP-022451	1406494.512	421235.8454	12729947.25	4438879.063	25159900.02	2540779.593	3972390.935	4994811.518	4046026.392	3043548.316	1194220.577	38421644.8	2153288.058	195240926.9	2960736.136	73653992.2	38041816.16
NP-002676	16801756.05	19123315.26	28628691.3	13006715.08	21611336.37	10714699.48	13779838.53	20091939.98	29304267.17	15573548.57	43064848.3	83920472.24	113654947.6	77287108.9	30342344.52	161047433.6	89335720.08
Ethidium	18413420.46	14968911.82	67836482.59	40454406.34	36235028.73	19704085.35	15908423.94	40969545.62	17778913.19	17976689.01	13427135.99	29847520.99	9761404.942	15180428.99	15007117.99	28854674.31	39543795.42
11-keto Testosterone (CRM)	6578028.699	10624656.09	62011843.57	16181310.61	33870373.97	5419318.88	17987204.67	17690919.27	5960561.929	6395749.901	4982835.341	6637216.974	8394492.571	3992197.371	4561507.571	11033852.2	10323637.58
NP-005821	5996180.884	4760719.789	337265.7118	14020821.83	8992361.65	30150442.96	1947004.194	8295673.264	33885306	21186686.83	10167977.48	4367866.8	29316164.67	13203084.31	4396377.244	13476637.92	8397509.984
N-[(1S,2S,8S,8aS)-8-Hydroxy-7-{(2S)-1-[(2R)-2-(methoxymethyl)-1-pyrrolidinyl]-1-oxo-2-propanyl}-1,4a-dimethyldecahydro-2-naphthalenyl]-5-pyrimidinecarboxamide	689296.898	391692.6729	2858418.217	408304.105	523326.975	234108.6413	435610.065	514005.239	314029.0846	406555.0895	420453.7908	293659.1606	273189.4592	306863.7266	216045.6218	566615.5017	398834.4692
2-[(2S,4aR,8aS)-2-Hydroxy-4a-methyl-8-methylenedecahydro-2-naphthalenyl]acrylic acid	43785164.51	3315578.827	3061427.699	28813765.64	10484926.69	4844129.385	22524801.12	18668996.78	12178811.05	32944777.71	15724511.55	70521891.78	10010891.04	8743315.773	13901698.81	9536723.506	19703216.99
SB236057A	3727882092	1344536717	367275870.9	1362896326	1217290394	4680601221	780859403.1	2045080655	3175159383	6486947512	3166710937	2324064685	1847846600	1750013428	966630066.9	287778873.1	581768402.3
NP-020156	91629543.91	143500616.8	70298531.87	159837680.2	114516948.9	72183595.12	34955152.43	48911756.97	90661048.38	9934550.212	163383663	83774326.97	37207870.89	88824049.19	97051384.31	60338542.95	221517933.1
5-(4-carboxy-3-methylbutyl)-5,6,8a-trimethyl-3-oxo-3,4,4a,5,6,7,8,8a-octahydronaphthalene-1-carboxylic acid	21877863.3	64852833.78	86945820.43	19284372.93	39666077.28	26809313.16	610588.6012	16325977.59	24002230.99	32962717.07	100934478.1	75886352.45	240184605.9	53170698.1	19712783.49	113499815.5	125240503.9
Benzaldehyde 1-[2-(tert-butyl)-5-(trifluoromethyl)pyrazolo[1,5-a]pyrimidin-7-yl]hydrazone	1083281.392	640081.5029	22838964.47	11673213.85	25454182.39	35482573.33	13692008.09	8208145.709	647794.9162	1412801.567	6227054.072	18073456.68	26326806.77	1377971.575	748009.9231	3490727.156	6493446.412
12-Hydroxydodecanoic acid	1859525.383	2221150.299	1247214.512	2430832.93	1370866.305	1779161.569	2009026.745	2528643.08	5618817.599	6205706.635	6628350.742	1713967.671	13788392.73	1410422.414	2060959.791	1573453.179	1946928.258
4-Cyano-N-({(1S,4S,6S)-6-isopropyl-3-methyl-4-[2-(4-methyl-1-piperazinyl)-2-oxoethyl]-2-cyclohexen-1-yl}methyl)benzamide	6564320.153	538915.5221	2829455.072	320492.8153	1056292.712	477435.9069	409245.1825	1572444.64	1066608.642	6813807.005	796814.8441	1214096.889	1208720.246	2875381.886	371562.8956	242721.1532	161254.2778
2-(4-chlorophenoxy)-N-(2-oxo-3-azepanyl)nicotinamide	34920434.14	32540886.12	17908259.04	31742349.07	20730325.98	245806420.3	15898855.82	222960441.9	2175140716	561420829.1	127848215.8	45339043.53	181552262.4	601264486.9	65593975.29	674236230.7	551087627.8
(3R,6R)-6-{[4-(2-Hydroxyethyl)-1H-1,2,3-triazol-1-yl]methyl}-N-(3-pyridinylmethyl)quinuclidine-3-carboxamide	149272.6872	160088.0069	1572340.01	421086.3181	9146056.422	718708.1853	163611.7364	186335.1895	965039.6447	125699.3647	451313.3894	4502325.319	1285333.014	524859.7494	121482.4204	5704426.172	1111805.581
1a,1b-Dihomo prostaglandin F2?	10732264.46	911810.4646	5089882.663	102590891.7	43758139.68	19437907.03	74771212.02	79687191.59	34936047.52	14083123.73	26580929.86	17476547.29	23600007.21	9327785.503	15154749.28	11581377.27	23442197.14
4-Hydroxyphenylacetic acid	1499956.809	835495.8609	5518965.263	1235634.621	1741610.113	1191886.675	2117894.084	1977293.672	1219331.77	2280389.992	1114177.979	2435006.374	1465152.954	1177779.103	868584.7623	1828764.643	1223523.826
3-[4-methyl-1-(2-methylpropanoyl)-3-oxocyclohexyl]butanoic acid	265509606	283702339.8	234325144	326989973.6	187107003.1	160286587.8	173126577.4	173358476.7	103704060	127422920.9	100921821.7	248837698.7	115676996.8	132825779.5	134911024.1	179149339.6	192908255
(v)19(20)-DiHDPA	6120641.61	263124.3106	1104590.233	626747.0401	3413739.269	331941.0056	224718.8575	3569637.904	800835.2723	16278904	24450803.35	1212525.964	14739315.39	2163976.882	11337152.94	6591026.573	1259292.715
NP-020825	10478806.39	16375669.46	38729600.66	21703545.74	15595544.44	2031363.784	10071241.86	11901728.31	5945382.322	5951029.447	21135462.53	12959968.94	6347314.297	6680856.691	1612422.631	3132288.651	14421258.95
(1E)-5-hydroxy-1,7-diphenylhept-1-en-3-one	39083266.8	33880329.99	39769979.32	14060572.85	28325438.2	26474743.57	6958745.085	9695803.814	17647944.94	16101836.97	23134467.25	50786000.97	26749502.57	25416380.25	53499536.86	25038813.79	37294484.93
N-[2-methyl-6-(trifluoromethyl)pyridin-3-yl]-N'-(2-{[4-(trifluoromethyl)pyrimidin-2-yl]amino}ethyl)urea	26490411.9	1119342.454	192730103.7	1859321.432	32531995.65	932057.3135	1143728.151	6715009.273	1380255.294	15567364.73	4428734.358	11347943.75	2014333.926	5031632.207	15554021.62	1269590.328	1786303.711
Pyrimethamine	61025734.1	53827277.19	23759945.89	37354037.35	57788853.93	43463111.25	26239091.13	29278377.09	42673250.32	92821150.85	53060624.24	68212451.14	65353287.35	60044179.05	46790684.56	48732867.66	67899854.37
3-tert-Butyladipic acid	538588217.5	628677802.9	529032513.2	528598742.9	501455509.5	146030777.3	288352452.6	390570805.4	268238551	466940293.1	475017091.8	363018031.1	939595737.7	339663263.8	462457259	444411644.6	345365913.9
5,6-dimethoxy-2-(2-methoxyphenyl)-4H-chromen-4-one	1177356450	888741832.9	178432408.4	1181480276	780834646.6	1379852926	618802832.3	640177322.7	1260101415	1397111112	1777316737	1132211557	1356153344	855816296.5	1102688626	756084273.1	909456088.5
NP-022229	64598867.23	49386825.55	19267426.44	30271190.1	50041315.56	34618525.98	19409595.12	33805932.17	53594117.84	2266850.237	61918269.52	20310916.83	17456154.19	53249995.95	59343857.13	26216900.66	41514339.67
Resolvin E1	1331745.125	3969965.55	7623108.306	5647715.251	32056449.58	3552703.864	13030635.54	5350244.171	3979118.47	2916042.49	3193269.933	3267325.827	4270107.803	1090928.244	2279140.854	6014284.715	4887302.357
4-[2-(2-methylphenyl)-2-oxoethyl]benzamide	14659985.58	6171903.959	1027813.341	17550026.84	33861073	5343250.325	52966480.18	33633604.53	4355883.113	4876599.351	4988135.051	9224475.63	2213599.679	2918829.766	14473838.78	7242130.023	5279702.468
2-Hydroxymyristic acid	3236060.146	3947756.033	811044.3855	1882448.79	1943721.734	3525599.013	1914686.693	2922646.426	8190153.359	15633754.34	13729993.81	3713267.22	28633921.46	3086688.214	2657981.709	1146630.478	3292351.986
N1-[5-(3,5-dimethylpiperidino)-4-fluoro-2-nitrophenyl]acetamide	16828553.99	11763512.34	3402487.444	56430166.19	5166308.16	12041853.97	6834096.42	5721322.944	7587881.396	1525862.207	8220866.925	6219575.74	3315226.609	2909763.934	6420255.972	1723588.617	6351436.085
1-(Carboxymethyl)cyclohexanecarboxylic acid	32051616.32	28869489.96	48980243.96	33960224.03	32253540.82	51909454.74	29884365.25	60565511.01	126574938	146089429.3	37687538.39	53037948.52	59063154.29	51357002.14	26469438.53	75297424.69	66475793.86
Alanyltyrosine	562473733.3	80811214.53	303490649.2	119323153.7	154258748.2	821184342.7	327166495	333718856.6	375378288.2	525499386.2	546608375.4	154212046.7	425447797.8	669076283.2	925440339.1	66088983.74	73336216.47
N-(2-furylmethylidene)-(4-{[(2-furylmethylidene)amino]methyl}cyclohexyl)methanamine	33594762.41	28931942.65	39229210.88	47687396.77	47611885.21	61272015.99	26128138.65	42187208.91	31652241.67	12669968.95	50919286.65	40766943.43	48489257.56	43533399.6	58183079.74	25056949.4	66144912.87
3-(methylsulfanyl)-5H-[1,2,4]triazino[5,6-b]indole	331041104.2	335107351.6	11384654.72	374058525.3	145490532.9	21723604.3	61711955.24	47403197.33	44175513.92	2349844.29	161057986.2	107670020.3	12659825.07	52864985.92	79040570.83	16213659.79	202769488
NP-010770	131759686.4	1889412.6	851605.2522	20988365.11	4691335.975	379107512.6	6404090.605	46839560.6	37410210.88	39665840.77	53093213.31	1167421.058	22244220.61	26040556.52	1615679.995	998046.8267	4100491.835
1-Heptanesulfonic acid	463419.5639	170243.2147	57289296.3	47708.24683	317413.1433	96224.08188	101330.2217	68908.05286	131898.3654	137235.2137	114671.3499	2485122.643	114043.1385	56147.70963	90585.24437	1158185.129	395764.3276
3,12-Dihydroxy-13-methoxypodocarpa-8,11,13-trien-7-one	1201526.944	641336.0131	3503095.727	2030308.035	10243138.93	1903512.982	4450532.324	3478177.064	2818506.075	1144733.974	698502.2451	5802949.871	1577042.552	18517942.68	554073.4876	11374505.46	33268755.36
Imidazolelactic acid	136138.5642	246080.8058	173436.7693	1782316.39	148134.8518	1006309.088	1209994.159	603563.8338	3615713.668	21023006.55	1372602.031	6387234.923	19898707.84	3875330.354	1157771.898	149276.6061	164953.8297
BB-22 3-Carboxyindole metabolite	13806521.21	671390.2917	20136488.41	198893997.8	103496830.4	2586575.787	56294804.05	91966541.87	34473064.05	3601646.919	11684059.12	13120027.67	3275041.08	44733988.96	26497282.42	3021557.805	164859488.4
3-[(1R,9S)-11-(4-Methoxybenzyl)-6-oxo-7,11-diazatricyclo[7.3.1.02,7]trideca-2,4-dien-5-yl]benzonitrile	163460597.7	282635686.5	238498374.3	458011934.6	152921433.4	186289592.3	127936257.1	132289954.3	78488836.19	20243815.4	160853174.4	135626368.9	184621350	134803040	168114561.8	167332379.5	160287573.7
13,14-dihydro Prostaglandin F1?	37006532.51	16051732.86	213777434.6	900453605.9	636303002	456808102	739020357.6	1259898243	292609529.3	47165461.23	33223520.15	123567756.3	7198546.61	6106570.786	9290403.114	14823359.34	5431278.259
5,6-dimethoxyindan-1-one	2480105.349	1728208.535	179398400	3389239.31	3051683.148	4259879.367	1958080.223	2064256.411	1300983.595	8047042.76	2662792.602	27484464.23	959108.5999	1889190.436	1484051.877	29417907.95	1287264.312
3,8,9-trihydroxy-10-propyl-3,4,5,8,9,10-hexahydro-2H-oxecin-2-one	671994178.3	1352514988	1379111375	766601014.3	999468613.2	633054022.1	675119368.9	772791478.8	669507336.8	402332904	757900716.6	1179158806	1563152442	1363516518	378880487.4	1427334928	1662382520
NP-020760	1946229.722	20280859.42	52999852.34	53303360.97	5163348.921	10105694.3	53847664.36	70759486.54	12938547.05	504074809.4	1844301.697	3250912.415	1322813.02	2672832.777	1176171.071	19245587.83	3212928.39
NP-011223	5550285.777	2161757.807	141928270.6	5389420.731	110340978.9	5207711.512	2706915.922	5298206.105	3309086.681	3353698.356	3146207.09	19773784.29	31323762.87	3872634.797	2753890.805	14396731.43	2243844.624
N1-(1H-indol-4-yl)cyclohexane-1-carboxamide	8601995.193	7398017.413	21837104.82	9462284.595	4793938.095	17095821.26	2809522.422	5226721.388	6807101.017	6756857.571	6167115.261	10583098.83	15558872.12	7869281.937	2685741.243	20695770.23	19300547.07
Progesterone	84518718.53	167557784.3	2075624.405	1584444.52	178630160.5	32497145.74	2355553.321	6872126.773	1331846.488	2545076.172	2056072.441	2201430.232	87012941.38	2042667.092	1870655.139	2818532.666	1066071.455
NP-020283	13062990.47	7504821.351	44412748.99	9217687.641	29944975.38	7322693.321	7972355.344	5419233.271	8727901.215	10317476.15	5393949.876	7006990.842	7324965.018	5631209.591	7427729.361	8740473.853	8275659.758
N-[4-(4-Fluorophenyl)-1-methyl-3-(trifluoromethyl)-1H-pyrazol-5-yl]-2,2-dimethylpropanamide	2429723.68	5345666.881	20835677.98	7845858.83	15161271.84	5445234.919	7387857.601	13338716.67	60194638.34	33232901.48	11367665.09	10364317.33	7398074.415	23252563.4	9774979.404	18397302.5	35088651.49
5-(Trifluoromethyl)-1,2-dihydropyridin-2-one	207159270.8	366009778.3	117267790.2	775238259.9	172062728	221037177.9	483896255.8	433858937.4	203379090.1	6097127.597	223304559	222121422.6	332429126.4	289482002.5	141563380.3	177665155.1	492099347.6
4-Acetamido-N-({(1S,4S,6S)-6-isopropyl-3-methyl-4-[2-(4-methyl-1-piperazinyl)-2-oxoethyl]-2-cyclohexen-1-yl}methyl)benzamide	291001.3825	176124.6973	15771262.02	964645.1143	451365.3778	5585145.995	5634640.504	3549198.449	15505088.33	267867.454	183307.8548	198132.569	400113.2421	6882197.183	180684.703	19452048.17	11854032.43
Palmitic Acid	65309784.87	9021264.712	13084571.46	18723436.2	13592064.91	93855440.88	218733917.1	27979141.49	27286397.17	723633434.6	42835078.23	164893519.7	34054283.88	37935297.32	33108787.65	10616748.42	5896014.177
3-[4-(tert-butyl)-3-({5-[3-(trifluoromethyl)phenyl]-2H-1,2,3,4-tetraazol-2-yl}methyl)phenyl]-1,2,4-oxadiazole	13374639.03	8794086.211	428761.3531	18676988.38	818031.3074	28319627.53	2385739.576	5720176.314	11356894.9	25000778.21	7868377.715	1084960.93	3717984.907	1354897.748	3326661.927	15333860.24	10832464.91
N,N-Diisopropylethylamine (DIPEA)	270437051.4	71514465.32	136505174.6	246550921.4	51226667.47	104824950.2	59664859.22	33117096.48	26959832.22	39557271.02	98722746.57	80161402.16	74153631.81	27614843.92	67264286.95	208715884	225930392.9
4-cyclohexyl-2-{[2-nitro-4-(trifluoromethyl)phenyl]thio}-6-oxo-1,6-dihydropyrimidine-5-carbonitrile	51112.28594	54748.88816	53791.44593	52708.53593	73445.13234	52106.14578	116021.9779	92161.32908	62967.54654	557811.3028	110272.225	124737.5358	37366.17201	16723.50106	66648.38292	62505.25514	99664.17025
NP-018716	97442750.97	144548141.9	93971101.34	65712652.18	33917862.67	29811152.78	14484620.85	44276457.04	16753181.42	29027649.6	87811088.48	64138996.83	46115006.96	11661731.87	30617398.65	42036915.7	21540612.73
3-methyl-4-[2-(2-methylphenyl)hydrazono]-4,5-dihydro-1H-pyrazol-5-one	5487452.304	19062304.5	39118142.54	27019758.62	26976741.33	15637569.19	11215848.66	8405315.53	9220523.968	7956886.241	20092299.48	22028655.07	6113030.627	6455392.543	39846399.44	6819811.823	26319559.68
Pyridoxine	63810627.69	60839550.6	84712889.23	60343385.19	58022513.47	49209861.41	47924697.85	41639314.54	43965225.6	82529924.93	36310184.28	108061583.6	37795899.33	26741673.6	56315143.22	55538229.56	61605315.59
2,5-Dimethylphenol	60160243.65	49267185.37	80159545.46	44855897.7	63759061.34	37094461	26796310.93	40863703.78	46516023.12	40465933.16	43819370.2	60300155.13	34253494.6	47322407.68	22067438.53	73169523.66	44732250.95
