# Supplementary material for: Comparison of Metabolomic Signatures Between Low and Heavy Parasite Burden of Haemonchus contortus in Meat Goats Fed with Cynodon dactylon (Bermudagrass) and Crotalaria juncea L. (Sunn Hemp)
Source: Metabolites. 2025 Nov 14;15(11):741. doi: 10.3390/metabo15110741 (PMC12654777; doi:10.3390/metabo15110741)
Supplement: Supplementary file 1 [file metabolites-15-00741-s001.zip › LC_MS/LC_MS/LCMS Sun Hemp Peak area.csv]

Sample	1.raw (F1)	2.raw (F2)	3.raw (F3)	4.raw (F4)	5.raw (F5)	6.raw (F6)	Area: MH_BM_7.raw (F7)	Area: MH_BM_8.raw (F8)	Area: MH_BM_9.raw (F9)	Area: MH_BM_10.raw (F10)	Area: MH_BM_11.raw (F11)	Area: MH_BM_12.raw (F12)	Area: MH_BM_13.raw (F13)	Area: MH_BM_14.raw (F14)	Area: MH_BM_15.raw (F15)	Area: MH_BM_16.raw (F16)	Area: MH_BM_17.raw (F17)	Area: MH_BM_18.raw (F18)	Area: MH_BM_19.raw (F19)	Area: MH_BM_21.raw (F20)	Area: MH_BM_22.raw (F21)
Label	Sun Hemp Low	Sun Hemp High	Sun Hemp Low	Sun Hemp Low	Sun Hemp High	Sun Hemp Low	Sun Hemp Low	Sun Hemp High	Sun Hemp High	Sun Hemp Low	Sun Hemp Low	Sun Hemp High	Sun Hemp Low	Sun Hemp Low	Sun Hemp Low	Sun Hemp Low	Sun Hemp Low	Sun Hemp Low	Sun Hemp Low	Sun Hemp High	Sun Hemp High
3-Methyladipic acid	58754209.26	78169618.05	98184325.35	89166774.26	85870334.87	125393446	68045538.68	95128889.19	112046887	56309814.47	99607606.2	42301915.05	39902968.24	79816363.31	55001887.94	37589849.94	46125954.1	37893529.24	37204316.96	34265970.87	47300545.76
3,4-Dihydroxyphenylpropionic acid	5762334.7	16630226.33	25002395.08	41378583.49	11673343.35	8441810.212	7265078.326	37460293.34	4646026.993	6853123.915	73140758.44	15850130.9	17472022.54	32796463.61	3615607.817	8586127.731	5677605.932	3130329.461	6744782.253	12618275.72	17775858.24
2-Isopropylmalic acid	91533575.27	44469714.73	56245475.6	538308109.7	177408188.3	20138760.82	21879289.9	79818654.17	33692567.69	98381076.74	85656444.08	15172054.96	21217835.94	589999121	45003398.42	43978004.3	33285470.3	23046214.97	20246531.5	14229817.13	6655115.556
Hypoxanthine	363532030.8	595902557.6	671732389.8	549742214.9	315544963.5	223502210.8	99939487.96	457346787.4	687638035.4	6077950.707	584285875.5	240910956.6	422402132.9	459475680.2	328113918.1	431724795.8	190430647.8	283615020.2	352635648	204163696.1	526403013.6
Oleamide	21609494.2	58496888.22	1512405324	10202904.68	51458696.5	56585383.58	787010700.2	278701054.3	65039642.72	58181796.41	2603660568	19950865.66	64667726.42	18879430.49	6251312.934	2762373.025	9539537.907	2153810.2	6501426.222	11291236.13	30735123.09
1,4a-dimethyl-9-oxo-7-(propan-2-yl)-1,2,3,4,4a,9,10,10a-octahydrophenanthrene-1-carboxylic acid	9688757.897	20270530.93	18321128.12	19780049.06	18957884.33	8605274.029	16260084.75	21015574.2	27940818.46	7209692.883	21496573.01	4174809.211	18459002.28	16035503.14	42689240.74	29403678.67	24696453.96	29379362.32	34263690.23	25608114.28	13231686.51
1,5-Isoquinolinediol	18551471.23	122222312.9	149775875.3	374683074.7	53611932.38	14225825.3	38804692.23	182299502.7	37644755.72	103331223.2	128380955.9	11014495.44	35443229.51	495067818.8	190444462.7	134024931.1	42944437.75	21092147.79	12949030.11	178907213.8	129688358.7
3,3-Dimethylglutaric acid	22876869.97	56609351.69	69556787.09	102046985.2	88171797.56	281520560.3	64068517.1	215135015.5	136850805.1	107198735.9	86072322.89	43234243.19	63437702.67	113709919.3	77358833.64	47479353.22	42179652.66	65882687.94	39963469.63	49091143.39	66534408.14
2-Methylglutaric acid	17430410.44	5614303.725	10706509.15	1856659.427	4188843.992	21077874.16	1841588.581	6622409.487	68835050.18	481688.4917	6122192.377	976728.0077	8109578.284	1391603.359	35159514.55	37430896.58	1220517.776	6645684.733	5807024.308	1407062.728	2209924.051
Jasmonic acid	65446816.64	89691804.81	95288790.21	44308723.96	43291505.56	60876661.46	97770049.42	38270873.1	48508449.6	41885844	51985975.3	30732687.76	34583806.58	48007067.5	74387511.97	38845505.64	49404326.07	74012652.2	59768606.78	28670954.27	29111548.78
Glycerophospho-N-palmitoyl ethanolamine	1506098.359	963039.1455	370030.5457	962373.533	9446198.782	5367981.069	254566.3787	5118046.843	2290305.88	5731834.213	1558040.766	2122666.955	2273037.391	3429794.97	1743448.548	319991.9623	1824918.571	1319211.032	803770.8446	354949.12	4990562.144
Guanine	424523094.9	443084784.9	467956550	100596913.7	205928086.7	760299379.9	148354669.5	263136989.1	522670460	191830763.4	300127820.4	187101288.5	378901965.7	92063415.32	263406277.6	232595943.9	280290076	433075294.9	327477686	158220204.6	227625133.6
(-)-Caryophyllene oxide	2100541.948	7156089.659	6453600.983	3238309.971	2502156.88	20384592.47	53513661.53	3425602.97	33062704.78	1237270.626	2406223.81	2742876.213	16524676.56	2024442.099	35827989.03	2350749.756	25584441.24	23806490.21	15938438.25	11673498.65	26790228.74
Cannabidiolic acid	153627.7112	185520.4336	158742.1718	170917.1189	168125.1886	172884.8927	139405.143	205521.6809	299958.9124	194500.7084	130633.6358	139191.6076	166591.7431	184835.4836	436029.6718	155160.3903	136255.297	154412.1778	165426.9133	126637.0957	171949.8617
L-Phenylalanine	439080484	207580487.7	216846355.5	139948709.5	299645466.4	1346693982	221937324.7	340032743.1	497614462	455388474.2	274172995.6	508293318.8	314408576.5	158979816.4	636538903.6	123210805.4	563241124.8	404295833.1	269051749.4	320488909.7	418481021.8
4-Methyl-5-thiazoleethanol	22583724.13	50300713.85	11942268.54	95325611.27	126493993.3	7692245.488	60953629.6	98914547.76	130248544.6	46786634.81	13649152.26	2296020.767	3366050.297	109166210.8	207969206.1	50256474.76	23382433.22	58856237.69	38982506.82	15303169.72	17246672.84
Ageratriol	8242028.989	10645834.16	9858406.097	3905362.287	5732950.012	21442210.86	28722948.41	6768944.835	4781079.74	1029918.606	9413545.444	8121932.487	6853505.501	9031306.565	11241619.27	14100823.07	109327428.7	8527842.326	7605747.716	20303078.31	48046138.24
Androsterone	10592337.47	39927320.06	48271348.84	1264697.491	12161855.16	5334059.959	93943109.28	5687608.392	13294326.39	11396648.05	75892898.28	25776276.83	16986541.23	3393943.189	75985199.75	8252060.188	12828514.46	10608616.64	17801508.71	6017884.024	22347953.6
Isophorone	3924558.464	13254869.44	49596960.26	2713486.549	8119024.035	10564630.67	12446062.01	5278448.604	3507497.398	2084592.63	44678278.12	2094235.72	5093960.887	13482425.54	24505638.54	4749057.936	14346524.54	13623310.79	21447053.83	3463588.827	46452419.01
Indole-3-acetic acid	27218730.41	63215967.05	37760872.05	23911832.37	82573554.78	20911664.03	11638669.53	28639266.45	16992694.63	18258912.3	20307144.58	23204442.66	12419057.63	28152848.02	8041708.004	7654367.6	1791881.325	10381753.78	11244321.38	4382884.791	16544211.1
Stearoyl ethanolamide	9289732.781	8806439.955	3405810.626	7075614.025	40031966.31	112513617.7	2480631.78	209001301.9	14047464.42	27480564.32	19184463.25	6161437.043	10746015.11	41240644.93	3764953.7	455950.4729	5203041.949	3405759.284	2425575.824	3925082.778	4974389.617
DL-Tryptophan	187433566.3	137508398.2	134640759.1	179860433.2	265472118.3	427138427.4	195767636.9	261593264	243591000.2	326565609	222716221.1	239541020	123443477	181157587.9	279440947.9	108548834.5	212319088.2	193787427.8	182226845.1	159689091.3	175954114.1
Ambrosic acid	33768163.88	26963544.6	88725597.19	14167615.08	5398447.269	14082081.62	24761660.68	8473467.88	42974010.57	137604758.2	6810491.964	20137937.5	12833022.42	24010041.82	62023828.66	70782347.41	64203408.3	90604902.68	33858106.75	70382957.14	70520643.41
Daidzein	25489679.03	47557522.23	23528380.23	28130693.04	31457269.07	1321369.967	34243358.68	66167103.2	88122005.38	17962360.84	23004455.1	1132062.581	34679050.09	69213562.93	53768234.19	40073330.21	60219562.79	19948874.85	48150620.94	92914423.75	56896177.74
NP-014287	94562621.3	109065831	72544224.46	148575282.6	177289152.6	47944901.76	43592735.34	91559633.05	118037715.8	100146810.4	155914817.7	42914945.23	78901193.12	129526473.7	70785298.1	51182857.09	82694982.48	25559601.46	68396058.06	37756520.66	58314195.65
18-?-Glycyrrhetinic acid	1245469393	1600729703	1011142535	137688953.7	924085295.6	1263057196	142193174.5	240977585.7	234602079.1	196404045.5	159804780.3	321697619.8	636538999.8	109662472.7	473929204.3	169498058.9	126395190.9	114217526.3	171103158.5	71254086.72	232548965.5
Testosterone propionate	3473266.399	11924148.52	3569594.315	2705790.747	4577555.612	6419994.531	7613984.655	13445807.64	7555105.32	1325500.797	3663293.509	11151432.05	1900238.225	2347547.522	3750984.748	2794044.881	16677294.07	922542.4897	2240114.332	3402509.609	6399737.382
Thymine	27777161.77	45385498.91	68431104.71	41089999.7	41678335.5	76271767.33	22732983.63	30262236.14	31069640.86	39833318.4	33126843.14	10935595.23	21794701.38	34603447.86	31903972.7	33048646.09	46399543.89	41747821.41	24491991.87	21908044.12	23600887.75
Decanamide	2525926.648	7860152.498	117885171.7	7524286.609	4107385.33	3905157.602	126841050.8	12544084.3	9111668.092	4729485.598	113512003.2	5444407.035	9352629.988	6159024.954	4433094.017	10010098.58	5766187.528	5728753.594	7893014.611	4830349.712	2567254.903
Suberic acid	343846896.7	321532897.1	232087796.8	126631077.4	538347249.4	126668396.9	127966065.9	166522239.5	198652597.9	77184752.6	244420109.6	80591898.35	80991398.21	119326021.7	124191033.6	89267217.13	71007893.54	77928391.92	65512967.81	56679284.59	59803263.46
5-[(1S,2R,4aR)-5-(Hydroxymethyl)-1,2,4a-trimethyl-1,2,3,4,4a,7,8,8a-octahydro-1-naphthalenyl]-3-methylpentanoic acid	102779326.3	21373601.2	102510773.8	36435347.62	5636141.294	160809513.9	3539156970	645695693.8	1847698991	29549318.68	518306817.9	16220327.25	53559247.74	30627050.43	2995957026	98456622.09	946702910	2910021115	4048087690	201326666.3	274932963.7
Leucylproline	234870031.1	62640960.35	107382212.6	51118496.75	89892629.27	512709792.6	74600870.48	82085828.66	143422083.8	133729209.6	78538609.3	302711099.7	231152637.2	47237417.68	134468168.2	45349205.36	136681603.7	111319866.1	94457709.03	113414058	106473936.6
octadec-9-ynoic acid	7586363.709	22493264.44	340758335.8	2971836.824	21864839.03	18972314.23	162245514.9	25274647.68	26688597.4	12228625.49	611047197.3	6692867.818	19263150.14	5160380.331	5919313.183	4696129.437	3933122.381	3194883.548	2901526.934	4602897.115	7936352.636
5-(1,2,4a,5-tetramethyl-7-oxo-1,2,3,4,4a,7,8,8a-octahydronaphthalen-1-yl)-3-methylpentanoic acid	43822855.33	75389712.91	67384617.17	3390780.871	5841267.006	14185990.49	114182003.5	29185575.31	98438080.07	3770126.19	15773321.64	6694002.024	7608074.009	11374987.07	68535877.19	123582165.7	149175609.6	52701022.72	188209991.8	57770898.2	198387236.4
(2E)-5-[(8aS)-2,5,5,8a-tetramethyl-3-oxo-3,4,4a,5,6,7,8,8a-octahydronaphthalen-1-yl]-3-methylpent-2-enoic acid	171087157.3	194861751.8	107099920.1	7951496.911	69062696.72	32617824.32	147813387.5	77539194.84	266209607.6	6235856.687	35092380.64	16562586.17	25559159.51	23203846.52	236967764.8	264559930.3	241881911.5	131929914.6	899814144.9	102878781.2	423643752.6
NP-020418	459678788	538766506.7	56993844.24	99300817.42	7677840.473	623734729	2680708107	351545612.6	718228146.3	27138301.26	184250933.5	499268902.9	185140542.4	118683016.9	693796658.8	308349541	1877722291	689441945.4	1043909741	245742900.2	3442022593
Oleanolic acid	236369148.3	519028220.4	277773417.4	137895236.2	681717173.7	1352785660	71850996.82	312731632.7	151762866.5	356013534.8	221852480.6	300936694.4	383800984	222032801.7	208621903.9	8305746.375	50518287.6	23266994.33	35193375.46	151330115.9	143504925.6
NP-000294	34277871.78	15372755.08	8087204.103	6070026.317	6817448.795	14492399.51	7425780.59	9941485.014	15865683.38	5423236.911	12634724.05	1860703.45	9608083.068	5768474.818	4736091.564	21637401.03	13025693.36	5001881.243	267029550.3	3107627.334	32833025.72
(+/-)8-HEPE	1452656373	1171068712	1387635726	34820834.82	429414760.9	194044771.5	709026133	554551024.5	68252956.09	13119222.77	76590097.83	17655917.6	55620357.32	5230464.759	1315713161	19783485.9	528843117.6	810321279.6	701915138.9	136809436.6	342884386.7
2-(8-Hydroxy-4a,8-dimethyldecahydro-2-naphthalenyl)acrylic acid	14306592.01	61434126.18	129356318.1	10499834.4	9480273.579	20086986.65	34328418.04	32475578.45	219514538.9	4966799.027	14208299.81	8300596.717	13003806.24	10233105.64	245732007.6	244731440	185696466	254596890.5	236597106.8	108687384.4	235262315.5
Ursolic acid	543230752	681522024.2	335420077.9	167308490.9	867113324.9	1733405461	88076730.34	400551062.7	191588071.1	433509180.8	279609990.5	367306928.3	492858838.8	265263374	260816960.4	11276605.84	62834748.42	29199436.09	43416606.23	191228724.4	181485260.6
Arachidonic acid	171764958.2	468125655.6	193421999.5	5569167.212	15103348.8	89052871.11	2143502429	37987093.99	307965376.4	1917973.197	10459582.84	10614096.4	12721770.97	16039304.7	256645662.4	184099439.7	1392869171	155122005.2	182392871	97758668.31	5897537979
5?-Pregnan-3,20-dione	919971788.7	773450068.5	894104641	3976772.79	319213716.9	75930149.6	19871588.43	92081582.48	4363005.333	4316798.155	1531695.348	38560843.7	6263419.104	4228269.166	32703059.17	2214888.917	27668808.6	7896025.773	68020432.88	170626351.3	5019478.54
(v)15-HETE	33080595.87	48430969.18	45760420.48	26927445.44	25852149.31	331393762.5	3879171353	67522529.41	1472148996	21179103.77	248537571.6	7334021.603	36316775.4	30737201.36	810962526.9	66089359.37	1566273813	2391719004	1615787666	58207445.44	107902039.9
(+/-)12-HpETE	203318236.3	202838776.8	134817710.4	22613008.27	30854122.65	61475099.97	380563797	116885183.6	462417457.7	13938913.82	37435733.5	24821047.28	32284107.48	35565946.68	192343760.3	519379429	255161763.7	289048656.4	1607573894	296059784.2	663504610.4
Oxepanone	3560932.919	4459460.826	5956427.765	4289871.258	3094446.835	1250406.951	752712.6049	815134.0773	1301400.294	2021290.207	1502013.535	2366368.492	2195505.397	1376798.972	2982497.485	4710493.8	3778146.164	4909302.283	3057725.056	3544092.978	3863798.912
(2E)-2-[2-(1,2,4a,5-tetramethyl-1,2,3,4,4a,7,8,8a-octahydronaphthalen-1-yl)ethyl]but-2-enedioic acid	4493858.597	4661507.373	6801280.503	1718513.937	4092198.55	14228565.37	21344822.64	26996735.22	15195537.13	1938176.367	9057284.217	4823315.965	5510418.735	6432040.287	211167757.1	4953172.377	9105177.143	19757888.41	29141140.81	9670514.292	62750482.28
Mesterolone	631869086.1	453440412.4	20924581443	138898673.1	171701031.2	805317424.6	1747353097	4140058341	18957563694	172442757.5	144553962.6	30106256.53	213660691.6	89349009.87	21808123278	17284465322	1986153106	17768482520	9041868567	12748923879	3439016435
Carbaprostacyclin	223130508.4	154510096.8	170178033.1	15634292.74	122182573.7	24554105.45	180377514.1	46764651.39	41302161.34	6505470.169	12218939.28	9551905.318	14642177.7	9993393.769	71853911.05	23330760.68	52043921.46	73078760.2	52604622.31	31792557.55	62130776.36
(v)11(12)-EET	157953630	42418078.12	51102881.18	7550810.225	5110192.308	25083432.82	227886977.1	9949346.471	83446424.31	4358837.981	16776644.64	4955956.771	5614585.646	17615303.48	195753471.2	58235505.23	106204126.3	71514751.25	442723630.5	57792224.99	73602510.62
Neochlorogenic acid	716085.6479	1642933.214	2056184.088	1317872.069	970464.6705	568397.2441	20736516.68	3050190.815	9893841.031	1224972.177	3614623.447	1476505.913	1790358.589	3112536.705	736716.5958	1206128.113	607358.9632	880419.3058	1102682.26	2527446.08	3492541.658
NP-016928	478076828.7	252926623.7	266300486.6	41377721.9	108189004.2	435241018.5	1003403622	510522797.2	785167699.7	47757812.84	143709452.8	56207085.25	187687133	108285181.3	564028807.4	1120684961	250755529	678166919	1500255805	732797456.2	331619595
1,4-dihydroxy-1,4-dimethyl-7-(propan-2-ylidene)-decahydroazulen-6-one	39016780.82	7185091.172	42536825.78	12505270.02	7462612.324	41281966.65	40998720.67	27826537.81	40116972.61	6782288.392	9174214.637	9103453.561	13519546.68	24926595.93	19869645.86	19153531.96	104694000.4	50758148.05	30221896.58	42437970.71	251486927.8
Docosahexaenoic acid ethyl ester	70446948.32	107845681	402738804.9	240371618.4	523464686.7	140025449.7	67250241.69	75878049.77	115973683.8	35726668.73	182507618.4	111154310.8	661689805.1	229913516.6	183622437.4	63636372.3	49325680.85	69832300.15	74453273.72	34803268.72	50539129.17
8Z,11Z,14Z-Eicosatrienoic acid	15605740.49	21206448.47	7887453.598	10175943.64	5171866.188	186160012.9	91116067.64	4402000.032	6307892.393	1824192.329	10181568.46	2984185.198	5599569.383	4854597.106	6123456.79	3871394.574	61106455.55	2764787.604	1502783.077	10922961.15	167699085.6
Citral	154723402.8	110962400.6	115359094	42815611.37	70504108.87	118135030.6	30137453.58	7086051.936	16816155.16	22114855.33	103450469	90485520.91	40027504.47	49585056.77	21877764.57	5218842.765	5777089.026	3027498.844	4164258.806	8039678.056	6997908.874
NP-019748	1233139076	1057124448	331984989	95557389.16	575140723.5	1251352366	430842267.3	510451254.1	1209137537	508758161.2	195346677.5	758704142.4	242691629.6	108896147.3	1441705508	26930438.57	45527932.56	672985271.5	1080068452	55807587.19	61920445.86
11-Deoxy prostaglandin F1?	65958722.24	12637411.56	5957529.824	16486815	7958401.547	1380702254	1889541582	255723272.5	816844552.5	12813493.46	239176941.2	12104143.53	36341332.67	21441117.9	1357545257	46655767.79	482943553.8	1643166687	1671028493	103810169.6	1318885551
NP-006862	54073800.77	49832713.58	37080254.53	22842579.56	25276689.77	70919225.18	565739700	73106445.24	154561790.1	19364120.08	56862840.21	81557151.96	36760042.92	39383840.62	265651250.3	47369230.57	524607323	165037623.5	156551562.6	53234399.7	1026396316
Prostaglandin E1	654135087	790475566	500733028	39075754.07	24483445.73	377209751.3	1935245969	163241033.7	374508961.1	23170466.56	27192150.33	13162371.3	26882523.11	23012263.56	454046271.3	901397326.1	1059701176	605806919.1	757300372.4	590499527.1	2601151130
Testosterone cypionate	4871358.29	5137421.009	7662028.511	4304882.448	2477493.113	5964734.724	23311590.04	12238004.98	3500546.107	4685747.913	56579353.63	72568058.83	4916700.984	576763.3327	47999299.93	6843382.121	1091837.317	1316013.668	22458483.72	3822162.275	3619114.449
Chlorogenic acid	1760961.48	4044192.258	1762825.573	2765251.375	3580515.602	3642517.66	98063273.61	3583688.318	15474513.05	1368401.175	3645084.65	1604273.742	1704107.275	3772252.12	2323694.272	2785404.561	2790271.479	2387192.711	1886538.09	7257723.396	1767885.431
Eucalyptol	194543593.1	53750385.67	12803285.92	164610186.9	10778625.54	276240130.8	1291488048	749220578.4	700596058.8	119852279	245729363.6	55338185.9	183350952.8	268199997.1	818680870.3	340802373.5	321735843.1	126153101.7	27089257.16	244026483.7	575564680.3
NP-004552	41667805.43	7888173.445	28117015.22	20406735.38	6641435.426	9008125.485	49308909.96	16006771.22	19723377.4	4207069.222	12615963.7	13955285.35	31016713.68	17766616.16	8606389.879	9543056.582	48524281.11	71683320.12	117498329.8	19527672.03	27012972.53
NP-021050	577929147.8	469120039.4	228289873.5	60466965.68	538159713	788646441.8	26145271.21	459348273.8	157949164.2	91241268.58	148056888.2	229715053.7	583964426	119063325.5	70049193.73	5821409.764	22908019.68	18457931.74	27175220.48	56864452.91	38730413.89
12-Oxo phytodienoic acid	39416601.2	64383966.78	116732372.8	86619502.62	122262732.3	30026208.04	74697268.69	100120722.7	222572744.2	74257386.76	91744644.69	53988517.13	84150160.61	162182862.5	293359989.6	173383109.5	57140054.32	78080941.55	142727515.4	87439051.98	58070710.32
8-Isoprostaglandin F1?	37004616.76	70866203.2	64810523.72	42813047.73	24900536.92	101113246.3	581546033.9	90357850.32	179180503.4	12104679.09	71893851.23	18355205.58	58761960.98	26483480.71	144791173.1	106822793	167173201.4	290547029.8	189201842.6	89618802.78	245282801.1
Sinomenine	13618349.19	15186997.57	36698584.56	18921607.08	31760124.28	11766483.62	35768392.36	17847429.7	36109594.56	2638203.164	23737058.3	23008038.33	45447241.9	19877446.52	21069387.82	41307081.58	19975512.39	17338624.51	17879300.31	23821546.49	981085628.9
NP-018348	20493074.86	32769544.65	37746148.89	11843657.05	14790636.74	25219728.61	123749484.1	77745666.15	141028785.4	9065871.193	24313813.96	20473719.3	8115179.992	19080983.58	194737778.7	66509677.83	55662569.47	156035769.4	159436127.4	50707994.22	96641870.93
Adipic acid	1156804.05	2269308.251	3470578.905	898924.3917	28036838.83	1697737.973	1364025.346	1658924.143	1905738.499	683864.9856	38354829.02	1230814.143	1208143.452	31701519.68	1275946.26	1340152.01	1404320.196	1691207.593	1185911.756	1297386.212	1834504.151
13(S)-HOTrE	230468866.3	182215775.9	154797099.7	287974583.1	302676432.9	48579307.37	256450830.3	224237735.1	322849726.1	44472901.74	199572893.8	61946263.63	153153739.8	376121129.6	97894873.94	339927224.1	188815587	104765254.4	264491902.7	94621748.03	198081872.1
5-(6-hydroxy-6-methyloctyl)-2,5-dihydrofuran-2-one	296506558.7	416860856.1	564442051.5	585138331.9	842082263	530918662.9	856442996.2	296277053.1	1158340039	336123983.4	539826261.6	675865924.6	924790669.1	600422090.1	645191499	731646034.5	653521979.6	392243157.3	542069291.2	333877289.6	802541635.7
N-(5-acetamidopentyl)acetamide	10532228.01	10183280.22	7848932.558	20896711.27	34100273.34	16292640.03	2678606.893	17251218.44	4212271.389	22913166.53	27407699.59	4990009.403	3805052.435	23120468.3	123360464.5	5820064.487	13106435.18	6658842.234	5723622.322	5132964.175	15284824.05
NP-007909	52306127.33	56121187.33	78324150	98367332.52	123015690.5	68822097.7	71316453.28	86630383.14	98760750.54	78488754.88	66892816.29	136551684	120146004.4	105899090.4	77395441.85	147730547.3	148673004	172586142.2	150408198.5	143849371	93259121.37
NP-008095	37418838.73	120719136.4	49156006.65	40269565.91	21504238.4	30703069.24	140489022.8	35605554.55	14052866.21	13256127.39	28810545.54	31953546.1	27135737.26	28375249.04	6082208.613	37779061.87	82869188.62	77900648.18	49197557.39	49025864.02	453248602.1
11-Hydroxy-d(9)-THC	121823937.2	42886077.26	15345840.27	5173216.584	14633771.13	16946618.07	119048439.1	20485245.08	26013385.82	3378535.724	5784892.933	4777323.297	3144036.031	7953832.836	15360623.19	29194747.69	75762548.23	15008891.07	69433485.03	19674682.59	159197291.1
NP-017061	23240633.73	47678660.34	30224259.67	48994601.11	17736314.63	87900326.87	1176082025	265310595.1	576254352.5	49788011.62	152146169.1	21925180.75	58193973.58	32302225.16	813135003	48522032.92	457811282.2	912865801.5	728292811.4	223775925.3	264212317.7
NP-022531	537909535.3	327220479.3	18092442763	120399359.1	148043044.1	672890955.9	1428598112	3533617061	15660683964	149708698	126716766.3	27099567.9	185658386.2	77350917.95	20801583461	14649094619	1685011791	15120368938	7875851723	10906142143	2880109338
Taurochenodeoxycholic Acid (sodium salt)	17367326.48	54667955.77	57542947.51	23391380.79	41727882.79	30236053.58	53967721.66	76532126.61	68005867.82	19492743.49	12166980.78	25903733.43	46911704.24	25368102.47	26584970.49	102154696.9	45497590.14	19892599.39	30765309.51	48462431.31	66543686.49
Methasterone	256604931.7	77757403.06	190233300.2	654899.2518	247040747.8	54091177.07	2220572.848	4948369.351	2359596.752	4124249.733	491536.8048	2804677.006	2450114.912	3216871.971	12545994.69	426742.053	2956947.504	2205801.359	43621195.71	27858805.51	2649611.63
(v)5(6)-DiHET	242338342.3	158071625.7	44084549.66	148352257.4	23096892.95	184996528.8	2164631190	646551880.3	708054214.6	123960376	336044929.9	12907824.1	214997129.4	64747260.97	1850309832	73491870.74	861183218.7	1233137202	1068854796	272487327.8	406981251.1
NP-018362	101118334.8	365326038.7	235888616.6	26865930.14	17989651.9	305508476.9	266154884.3	105062264.4	209926935.1	13620528.22	32283965.74	13682552.08	20815180.38	5967363.493	266756094.6	628896987.2	805895175.1	58457791.62	293524013.9	689772939.7	844726768.7
(v)17(18)-EpETE	61421665.96	122759617.3	115506825.6	26953804.64	25995995.96	36744644.11	294191937.2	305147853.7	423526876.8	17886122.12	38616886.89	7328336.438	20151828.75	22108364.49	569407306.4	242944054.8	216717477.2	733732949.6	606238927.2	233315551.8	100758509.5
NP-022301	137529146.9	194809559.5	89905011.24	11272349.9	14399497.22	94228952.68	510803410.3	40669075.58	126096337.2	8582806.563	16264830.08	9407633.253	11950313.91	13556531.26	156760983.6	217870035.4	249085974.5	333794910	168424312.3	135887093.2	635783981.1
(v)11(12)-DiHET	108144573.6	215618925.1	1058848756	26245667.39	27517074.97	47345889.46	303641374.1	527346138.5	5584559377	9466522.285	30741018.68	18650926.13	22088639.86	25680239.91	207282819.5	2865899733	178208649.3	2892900039	3510413771	2376810906	717848030.5
2,3-Dinor-11?-prostaglandin F2?	27519513.19	114715232.4	44362604.88	14755409.52	18972306.21	111794957	317159037.7	46537766.66	53677755.65	16456612.76	32696619.44	33405678.72	24066652.62	25063319.53	27975627.4	158429554.5	451833046.5	46648302.67	71936716.36	48444067.76	555363985.1
NP-002322	69597485.3	196304090	47166658.75	24958764.04	23259002.85	81337485.33	1122456863	30434398.2	161860029.8	12906532.57	17867037.61	8317961.167	37968110.13	22317131.31	215481976.2	130632621.1	822035729.4	357600840.2	427147108.7	70717008.7	1157317182
3-(tert-butyl)-1-methyl-N-(6-quinoxalinyl)-1H-pyrazole-5-carboxamide	71870982.12	129049185.6	129795416	82887012.66	42373169.71	135273181.7	65121625.95	44737401.22	35255557.93	20104795.38	150556188.1	41037808.84	61076784.93	75753851.8	61855348.96	31631597.66	26280729.01	11704705.5	20367220.42	15690667.77	38461543.82
Citrinin	403354184.7	475684281	535901362.4	81463156.31	220590513	356796417.4	67612873.07	37993570.15	43569461.8	37270203.09	305729061	191259670.4	122693843.4	159822164.9	82078767.6	9915653.755	11513911.14	4018628.779	6834058.774	49970719.12	5392514.474
4-(2-((4-Cyanophenyl)amino)oxazol-5-yl)benzonitrile	139593.284	213299.6831	197736.6361	156120.1425	37740085.29	135146.9908	424204.3134	405570.2518	176758.3836	89429.69498	279203.1732	157533.558	155545.154	137640.5181	125736.7585	161151.9071	405868.7916	258921.1939	66594.62684	166386.5512	729677.994
(3?,5?,9?)-3,6,19-Trihydroxyurs-12-en-28-oic acid	848518883.3	450311228.4	1070178659	168123523	1095496953	1064364275	174775311.1	368706099.6	268052248.8	92075281.72	193857212	249884849.3	545270267.8	147470997.7	701791047.1	157812138.6	286154564.6	554833462.9	288910930.7	156415831	462175982
Dothiepin	41750695.94	82964459.97	75137394.75	41461603.25	34780953.91	101110793.6	39892337.73	91800140.66	59555623.2	12964949.89	96720192.22	26575063.62	68616594.04	53108933.13	38063320.56	12039311.47	21259467.86	22316996.06	9494851.852	16969873.22	93453452.69
4-Phenylbutyric acid	5791325.661	4469470.584	5665904.201	6773018.645	6873173.843	4293230.891	4493986.774	13993241.91	5076663.082	3819231.563	4400322.932	5100197.843	4606269.93	5029244.595	1590541.845	5930868.449	224565747.6	4451078.322	2958803.549	3609943.581	37568509.82
NP-019445	8389901.269	11758880.35	11559155.97	13070328.31	10581486.32	13464547.82	12062913.89	17869397.7	11344611.93	4304840.235	11600706.39	9605063.418	5612119.674	10845386.15	9836490.883	10904099.74	8142393.92	5984074.341	9556513.257	7091525.42	16012909.49
7-(2-hydroxypropan-2-yl)-1,4a-dimethyl-decahydronaphthalen-1-ol	68925186.06	102006472.1	110648755.5	135257721.6	11684062.92	162938717.3	351441054	213287085.3	255137139.4	69373677.53	163346449.2	151232045.1	202404439.1	106950840.6	507136933.4	123025537.8	314354122.6	422007633.4	403476005.9	169208191.4	388958865.5
Prostaglandin B1	33489335.52	68043658.47	52451851.91	12174133.27	16809268.77	86699323.66	986179294.5	27197624.36	70991142.9	13085495.86	9844803.069	16427892.67	15524504.09	30164696.1	159746019.1	28883391.17	525507768.8	1981461011	905749373.4	47968457.05	127947171.4
8-{3-Oxo-2-[(2E)-2-penten-1-yl]-1-cyclopenten-1-yl}octanoic acid	21321789.76	79205367.05	43404315.54	56075764.64	25008144.81	23730497.77	103675961.8	29064666.07	61607867.43	11689624.76	26028740.12	38423159.29	19301112.87	56130683.6	41638821.01	33333360.86	74390268.77	31310792.06	68501742.61	16975950.47	7456528.844
Tetranor-12(S)-HETE	142202068.5	105607119.9	148152442.3	57525252.45	35604236.04	45277307.55	92849732.24	49069111.9	85310984.42	25170186.37	54472797.26	31719654.91	74449417.1	55220630.65	81557788.71	15756790.65	79766958.61	166338685.2	122292374.2	63535802.92	107283203.4
5-[5-(methoxycarbonyl)-5,8a-dimethyl-2-methylidene-decahydronaphthalen-1-yl]-3-methylpentanoic acid	1652831331	1516657017	1759988645	4529925.476	506283270.1	70205086.35	17028690.25	23933079.59	7631297.935	1354444.436	3164226.512	8713408.517	4770268.382	1831303.97	11338085.32	1540306.677	12277548.87	3691555.67	3726945.499	112900641.7	6086137.262
Senkyunolide H	157833374.7	126445394.2	119266495.9	141758981.3	76746430.86	53271747.04	120771491.7	132785855	117709553.8	58500600.12	183133342.7	61841553.02	102622556.9	113873172.1	71171279.01	124226216.6	93653513.36	110697672.2	92920893.48	109277199.7	130133772.5
Isoxsuprine	979241.2394	1836540.726	1870098.421	4420734.434	932686.9221	9797473.196	19271624.52	8912798.41	1891705.643	1635484.761	4923581.143	4014730.3	1996984.03	5844953.775	41966050.96	1712642.906	1917523.162	1643357.216	1658370.167	736598.2438	134226289.8
NP-012972	150482355.8	80973358.07	172414249.3	19961498.31	51677091.97	64441152.58	92789670.43	38312231.75	109051531.6	4919777.422	21756826.68	8217002.012	24613433.98	44707781.19	125926269.2	29516561.56	30604407.84	29441593.92	32880085.65	65988262.86	71721041.68
N-(2,3-Dihydro-1H-inden-2-yl)-1-methyl-4-nitro-1H-imidazol-5-amine	57110003.62	64823670.86	80206730.16	42033183.79	6746295.79	34564135.39	54556098.97	65734660.39	44211800.05	53897999.3	70287857.34	36440534.91	55605085.91	46702958.89	32377922.49	34181410.3	56057709.97	36399529.92	60437344.63	32129059.03	157573745.8
Disperse orange 3	35468165.06	58284034.83	66897173.1	9917905.137	23515269.31	39272947.09	11844054.42	7828558.074	5687183.463	4656671.318	21672075.99	20864713.25	12445197.87	11273701.48	5430749.386	6641103.241	5826554.452	5406967.613	5540647.778	6994135.818	4354552.317
trans-3-Indoleacrylic acid	177599087	128419677.2	126170915.5	111755699.5	238072764.6	406805819.7	189165468.3	241609616.2	230614286.1	282627918.3	209688740.9	233818128.4	113503197.9	117497010.9	248204657.5	95018432.96	197051220	181788533.5	170525155.6	144938680.5	145973903.7
NP-001134	26667121.72	40915634.8	201711190.5	51463183.4	41629094.9	41414225.73	30564060.15	44905961.09	38531875.85	128795211.4	33249329.29	124386351.7	42147311.56	60192098.32	47639664.79	79686388.02	75387565.22	90889112.33	43238209.82	71159541.77	52226167.04
Gramine	6832735.029	4067883.279	8632803.568	11749387.98	19888497.46	5096203.362	4105148.402	11327887.83	4141164.977	11710356.58	9467709.907	1393660.471	3452706.042	38946863.37	7587302.097	2985784.94	1069012.782	6993994.55	3621127.374	4758163.277	2789268.973
NP-004020	154608.5875	214869.4231	7219861.173	149473.2812	79786.06951	765711.7827	2971913.605	1560075.695	2089600.67	72937.63417	733568.6622	122532.3824	217786.7164	128334.7239	249684.6663	643263.3261	548884.6233	336560.7923	229207.4395	591794.0538	4979954.726
Prostaglandin F3?	8629203.214	24996209.76	2397423.182	340035.0233	661270.5282	55333921.69	60008485.16	500408.9893	27991292.84	676774.8506	346062.3231	1013329.594	439439.0397	1620715.96	8446380.544	17965216.56	135080629	36852379.75	15716837.42	12679654.33	465231827.2
Trinexapac	1308808.532	3604338.149	4786667.977	121000645.9	2509393.581	4879456.194	2935584.622	5617550.412	23233935.73	361666399.8	8393906.611	2471224.093	3210811.468	180194816.6	1475710.953	3503412.092	13669961.48	2471325.934	2260512.228	2150354.499	4797959.591
Trolox	256164.8655	2384699.448	1823731.341	242586.5886	269233.3467	151317.2488	7199528.066	1042312.14	30951749.55	959059.5914	1504223.431	1750338.908	224120.2454	188193.0202	766429.9473	327934.0114	1013948.374	352770.0669	360404.7846	4782495.124	3944540.194
1a,1b-dihomo Prostaglandin F2?	27137785.43	70793676.43	48541249.79	23884187.79	19217652.17	75031935.89	54213090.41	43928947.35	118867475.4	8100028.418	11405784.93	71507144.04	46535158.48	19060025.07	73375981.63	17891845.98	46227960.2	48725464.55	47707621.1	65977100.3	61719551.11
NP-021293	4610690.892	2362719.809	1956844.165	1641808.995	2562118.603	3184364.808	5669862.033	2560116.84	4761344.058	11956380.27	1717204.501	3142482.488	1791098.226	6727668.057	2800288.039	2644935.994	11327552.86	9047859.191	4578140.753	21149244.77	516539.8181
NP-022068	8794938.391	16155213.3	16726480.7	6720307.528	2880370.794	6543200.499	11211493.01	8146269.988	11904171.64	2634229.799	15061768.09	1934935.903	8155778.629	12562284.78	7057938.148	8859174.89	11572889.7	9656633.599	5564028.578	2687033.058	13480623.9
4-amino-1-phenyl-6-(phenylimino)-1,2,5,6-tetrahydro-1,3,5-triazin-2-one	44288952.24	35460102.12	49374443.92	105207887.7	117061834.7	65164052.45	34254379.92	100717075.6	39183300.85	125700257.8	144796656.4	54464715.55	60688380.56	112085152.6	41120819.64	52909614.14	36585052.17	40306092.97	30664357.46	47098917.65	27565185.21
L-Dopa	21703844.85	42989439.68	23380610.05	26608365.5	32368729.48	32719162.47	20318995.84	30319016.44	40436247.21	12126601.28	28776420.42	38007875.65	21475208.67	41196686.47	12415266.59	13349452.13	7953978.362	10567732.19	14246629.56	12850032.68	22045212.19
All trans retinal	103488101	88528633.15	239984404.6	4914097.627	9317896.834	37132110.72	130686586.5	25919252.23	29836508.7	2912669.36	6871691.256	3112643.327	3960536.66	5374556.159	82112122.9	501199624.5	205182311.7	82963642.42	69230447.23	68367720.1	259006485.3
Corticosterone	397362417	35747778.14	171519050.9	5348038.871	33147948.55	10121913.2	6280466.419	10549133.07	8930780.789	3816289.797	7531679.599	9051372.202	3522598.919	4767764.179	6202028.769	5275947.219	6957220.729	4529945.035	5440851.122	8062652.273	5327101.602
11-dehydro Thromboxane B2	137732884.3	205884113.6	43259723.02	10675685.56	22903167.45	215394147.4	306098769.6	51941617.68	72639190.05	17623671.06	75733827.24	11061875.54	35594688.84	29323978.96	131092797.5	80590659.78	592665780.2	177146003	394317048.5	54530648.16	1178703151
19(R)-hydroxy Prostaglandin A2	2924380.133	17978218.4	4014661.704	5148658.338	4083918.198	3871958.008	51258493.55	9403924.675	14284211.67	1434136.819	3504143.952	1625804.396	4713127.349	3616919.273	12312086.51	6331536.122	53114234.42	26784184.53	11260284.75	9022152.789	63182577.63
Prostaglandin K2	333133.8703	1597752.886	1390990.113	400991.3302	532091.2036	495171.2594	18981895.35	2114204.25	1565239.557	356064.6437	892633.4604	671038.1706	675233.4543	439736.0633	1030234.32	644226.7255	1836996.247	2091783.771	1256835.156	914773.869	14583042.13
3-Isopropylmalic acid	14229720.09	14310780.4	13936341.74	11246476.25	13324743.05	20701519.62	6754655.972	19149972.33	11389785.18	15413056.11	12420361.81	7536079.267	9470421.317	14367848.24	4188382.891	7233877.568	5294493.681	10784253.4	5474880.836	4250350.387	9133340.668
(+/-)12(13)-DiHOME	1842582.26	3660036.956	2367419.366	16556386.69	5048148.688	3936919.825	1096944.133	3481307.607	3252867.988	7549008.054	4546750.801	2956829.097	2213236.296	35241301.33	2379692.753	2571410.402	2128615.691	1739675.326	3141270.733	2098528.753	2897284.1
2'-Deoxyinosine	26522728.2	31856324.6	50786081.58	10471764.62	30355209.47	108652479	34905439.47	20858953.04	53617042.2	54331908.18	25801659.53	15189654.15	38911366.63	11778822.33	52606248.77	56944309.43	75888079.84	106530561.2	53739128.69	51324629.84	15242004.79
4-Pyridoxic acid	199882931	374247457.2	299412748.3	351551555.4	412793952	228254118	217655135	334103102.5	207341723.7	134967566	323901216.8	81681724.84	209516303.3	393452030.7	237153665.4	461561771.6	485944877.2	361767653.8	314711379.6	332831540.8	570840911.1
Andrographolide	54584521.31	146595156.4	76987842.01	58060744.32	72631881.16	111225598	927456035	44466614.53	247986565	22633197.45	72321033.31	47856118.6	34776672.12	63225608.18	121628032.9	46000594.37	577517192.2	98879446.84	122859928.3	37887920.32	1293470444
?17-6-keto Prostaglandin F1?	55378720.11	118786591.8	36390737.6	12245705.6	24241723.79	132665255.2	489750546.4	69462969.48	213557126.6	19615743.11	44279615.54	18984280.27	24621280.45	27788845.1	73391573.25	137567584.8	698485537.5	155700834.6	188506476.5	69537947.44	764080114.1
Pantothenic acid	40188638.38	33961104.14	31985570.44	31161403.36	45185174.95	43767487.16	28316894.01	44614280.3	42281670.93	39329060.68	36807024.91	24700005.6	19666389.69	45565339.12	44145177.91	19960933.5	32362166.04	30674012.82	23956405.32	14712335.8	24818579.72
(11E,15Z)-9,10,13-trihydroxyoctadeca-11,15-dienoic acid	50937211.85	114570895.9	42898163.41	25284543.77	41527175.67	66996842.19	302988654.6	115894742	55420326.75	24014801	42113383.09	38317388.21	65211745.09	19643013.09	129263427	129699737.3	321745557.3	473377780.5	210343718.2	191357846.9	362290296.2
Prostaglandin F2?	147627494	138453324.6	117802366.4	9639570.94	23238013.3	75153483.47	619759470.2	228674016	434932347.5	16306713.32	51787362.87	9785280.343	30686688.21	45367131.65	173837267	387050439.9	280211822.6	245544974.9	1560551314	252225354.9	1068055255
NP-020240	109248856.8	17324018.8	168665367.3	8702562.861	3635384.467	195393217.9	185086255.1	54670804.87	112285952.6	7198273.466	15726017.59	64391875.66	45798745.92	14496087.43	50475250.25	36007021.13	135094862.1	57198819.66	14345032.98	144878020.5	558876010.1
2-[(2-Methylphenyl)thio]benzoic acid	1984454.954	2578934.841	5501968.184	2872992.863	1731746.04	3324679.47	2795522.302	4080916.269	2092823.261	2216501.96	4289857.126	3423470.042	3536316.446	2474841.361	1478328.788	1431473.118	1912501.462	1521781.026	2127374.913	2088453.519	8143578.746
Prostaglandin A1	6309891.092	10796681.5	1904150.491	4560682.95	8902890.529	14014236.69	19562933.72	2559904.361	15850678.54	31348863.15	3892580.251	6943471.815	7214176.626	3710483.293	32208236.08	7401797.873	10121433.46	47239681.5	21321918.82	19082430.65	24304528.95
Testosterone undecanoate	2211847.101	3093463.009	5567639.842	5293503.756	6259542.091	29283482.71	12261427.18	30895878.38	29743375.35	171405658.8	4686070.531	4467092.823	3535255.331	2721836.275	11682664.14	1667015.177	9957019.514	11541611.03	12896285.89	215288309.9	4982371.51
Testosterone decanoate	74626749.29	61863816.32	93776653.54	199017836	60065918.51	20712030.84	88732317.03	163510128.6	146143471	87327049.41	172979086.4	87592673.51	187428047.1	199326817.7	69239826.84	140788302.3	114180988	99812166.33	109999074.7	145091238.6	158917599.4
Dehydroepiandrosterone (DHEA)	18807341.72	6645370.967	15627244.79	14131835.02	7952898.976	6368441.323	53726419.1	5854401.659	29968511.34	1347141.079	70465052.79	26031863.89	10710653.28	10580539.24	63619013.8	17332426.61	17972324.27	10697682.6	21811586.44	10887991.08	11998565.84
NP-011548	109443078.3	135428908.8	92464138.22	3569214.708	4689713.204	159506494.7	963001414.8	5074744.205	157847368	107320519.2	293276555	14256751.58	190030809.9	50519415.33	56343982.04	140222491.5	415866395	820823466.7	57898436.44	264384339.6	14674107.82
N1-(2,3-dihydro-1,4-benzodioxin-2-ylmethyl)-2,2-dimethylpropanamide	1740772.698	2733464.916	2516313.242	1533234.704	1719406.013	1934442.385	540085.2953	1263346.097	683994.2109	2104492.022	958051.5548	1315609.461	1118212.889	1761780.563	359606.8555	749124.7613	1114715.867	757038.1076	430402.1833	750301.4379	27412941.1
Octyl gallate	2018004.466	1885398.612	2602740.14	7683740.426	31958965.88	1131966.753	458408.1158	61024705.05	2229921.775	29222456.22	8363834.283	4683299.283	853755.4619	28276067.03	5636221.828	5151601.76	87861.89737	2420221.083	3605366.643	2304398.497	326999.3594
Artemisinin	45737815.8	45780195.64	46811699.16	14446010.35	15120600.94	26875763.32	307326517.6	56920879.83	152672640.1	20778500.35	12713103.61	23254283.26	13600151.27	16814934.45	205646632	118710775.1	53491689.33	95197950.09	65883778.67	121369228.1	411922137.6
NP-004987	61848360.23	63866210.91	89574620.99	45928184.35	79767834.48	74065274.09	44255396.33	43072327.67	96319707.24	63959610.43	26172965.46	53878606.84	49904591.23	41295592.02	117089140.4	184761125.2	144622825.5	88263638.37	86595181.91	137956553.7	121498658.2
3-(2-methylpropyl)-octahydropyrrolo[1,2-a]pyrazine-1,4-dione	130268403.3	17978404.09	47753682.87	8666923.291	9980856.431	7503787.024	11524505.89	9108220.048	6878143.269	8286478.159	20345874.12	81705183.13	114415895.1	6900612.65	8939270.361	8622402.189	9782725.159	8647634.912	7459802.351	10045072.77	10139699.33
19(R)-hydroxy Prostaglandin F1?	34049682.13	62963248.01	206151884.6	9479039.824	14136752.47	32812657.73	63391579.56	186752464.5	883105241.1	8815308.074	15015414.83	11830599.84	15717221.23	12860750.34	650616761.2	701594122.8	86571901.44	1310233873	1295351092	469029633.1	110628332.4
Bisphenol A	40808586.09	39351529.74	51480210.41	35121130.92	26959396.1	32359630.3	25415526.63	17946817.27	34447331.96	50131196.09	94223146.33	35732405.96	38936513.87	69845485.15	34586982.85	63750700.45	41769786.68	31340743.82	37588181.82	38423636.72	26385172.44
N-(2,4-Dimethylphenyl)-N'-methylimidoformamide	5931883.104	32183846.53	223067402.3	527751.7361	3970978.102	1159041.564	9212351.655	1577958.398	572704.3333	439412.1537	58336774.23	381375.7898	979768.8469	551013.5593	865455.6943	505092.8135	458839.2493	827213.7198	540012.678	454904.1681	1239405.028
2,2,6,6-Tetramethyl-1-piperidinol (TEMPO)	7219929.13	48016989.89	17749569.08	37000259.65	79208883.75	8755760.702	30395983.12	16878140.68	43521466	7488394.359	7168636.873	12165159.55	14078849.34	43326999.64	9118215.028	30345505.26	18097657.51	20671891.33	4377391.896	74669646.13	24519740.56
NP-008993	54154433.02	65913398.16	27690161.95	14550198.4	8347002.035	65372266.57	415364820.1	76977564.54	143551032.2	6412437.588	32550389.03	17069086.92	5925845.376	25916884.28	90647222.09	24473454.48	84379303.51	177354977.1	441938758.4	85477190.15	276600509.5
15(R),19(R)-hydroxy Prostaglandin F2?	475783985.6	1153389509	570738019.7	54099798.67	42748619.51	514487427.9	3035715748	225396920.6	1186641587	51942319	63029018.38	38554629.47	88036837.45	44064752.9	690890996.1	1446198947	4222955228	1088395221	1394892377	771217010	6523056270
6-methoxy-2,3,4,9-tetrahydro-1H-beta-carbolin-1-one	11047513.01	15137726.69	23959168.07	21988536.3	15952307.04	10808452.67	16899076.64	14520047.4	19113692.41	11309295.61	29817310.1	13609373.9	10645840.81	23706895.08	15414246.36	13265622.06	13423094.43	13692397.89	13495727.19	13904609.1	19606199.7
9-Oxo-4,5,6,7,8,9-hexahydropyrazolo[5,1-b]quinazoline-3-carbonitrile	454070808.3	191880860.9	214412440.4	139912772.1	143145062.1	266834539.8	102110397.1	115766141.3	99912207.19	85249904.53	458599345.3	70387164.39	110561239	126380158	61045573.36	47783989.74	276200903.9	67632034.22	30846565.73	80940595.83	392769058.8
Prostaglandin K1	117410273.2	467992614.4	31024437.89	29451437.66	25028150.54	1001365606	4431587822	26735115.31	60800360.74	15684867.41	29757046.83	13544816.56	23825243.52	15032921.92	56743415.49	38925145.1	2862120436	52194914.61	43259101.4	34107675.68	9749427204
(v)-Abscisic acid	29925862.56	5781528.532	75258132.54	1748314.93	4260709.61	29418425.11	22587125.1	9220427.763	13384388.44	3524935.46	6359164.103	3493551.632	4451641.314	1788448.183	22604799.6	7418501.338	25865167.98	17820064.89	4459276.789	16408167.72	224778992.2
(15Z)-9,12,13-Trihydroxy-15-octadecenoic acid	19737821.49	60720384.07	26104348.61	69092636.27	36982633.03	13591367.04	19009238.33	18079037.12	46187255.31	9042332.549	32829507.82	13665111.4	47984509.76	25160942.8	18207762.17	39301431.31	54496415.86	48946920.89	26630139.04	17186649.9	18052642.07
2,4,6-trihydroxy-5-(1-{5-hydroxy-1,1,2,5-tetramethyl-decahydro-1H-cyclopropa[e]azulen-2-yl}-3-methylbutyl)benzene-1,3-dicarbaldehyde	2587869.328	12698662.16	27041446.92	457078.4178	1228676.502	5559345.981	2271996.776	2257342.788	24984965.78	12019031.47	1804431.689	7883019.314	2540601.832	2898804.232	28339568.99	47013360.47	21712316.61	46955583	5542829.815	49479763.28	5784437.222
NP-020353	207772097.5	89040886.78	351388135	44359456.48	116029010.1	237792863.3	188867906.3	217012525.3	127466124.2	47426569.86	224762047.4	27152192.4	68864104.68	33590707.79	156962786.3	14166527.88	48559056.32	41642546.6	16148270.01	68217904.98	20804266.25
4-morpholinobenzoic acid	1597140.321	2803144.633	1885362.199	2681150.041	2150619.715	2425323.709	2206419.548	2727237.25	7789530.275	1268966.94	1078840.917	1220738.828	1660744.61	1646904.289	1017997.456	2364244.917	4704112.188	1989594.942	1005266.011	3003551.168	16615362.48
(v)9-HpODE	141565079.6	473751472.9	146061849	113700326.1	98676877.14	35124150.57	46152267.7	56864403.05	153628035.8	7876762.867	89473716.8	329558770.4	72400167.23	107042801.5	89431335.34	29515010.2	54797055.11	223188961.2	131577688.7	80174774.07	223549472.8
Phenobarbital-d5	448506194.7	369386261.3	551625262.8	56974059.87	227650668.1	224303983.3	203512784.2	236050925.3	201424171.9	44720579.17	565956095	68895289.51	200134930.9	77925148.45	169983648.8	46478528.18	58114361.55	69638884.22	19120724.34	185996370.1	12835725.32
(3beta,9xi)-3-(beta-D-Glucopyranosyloxy)-14-hydroxycarda-5,20(22)-dienolide	869807.3781	551654.2278	1160050.8	1142913.848	5340069.35	961173.9398	987672.6376	4714463.567	812937.3759	2146929.56	2976726.781	529657.9265	1314317.513	946346.616	1974157.156	217099.7479	1050777.452	1325468.872	1247031.521	3017664.177	1481765.728
Corchorifatty acid F	15372869.35	35022971.29	16321508.06	36546484.02	12601284.14	26853497.23	21851677.89	9273186.796	30825342.91	18383849.79	5189139.288	18227844.82	29480474.66	17479882.95	13335947.72	13125525.65	22883873.67	38473645.74	10665062.23	32949564.57	4549515.156
Butylparaben	43363824.88	39689358.06	143825898.5	23283570.42	57764897.17	67270395.02	79196855.81	51030913.74	81125984.23	10742094.42	93724692.81	23325924.38	43662501.32	32587317.79	56675924.23	37521292.11	41644396.45	43686546.35	26403392.23	37956097.71	41629793.91
N-(cyclopropylmethyl)-2-{[(1,2-dimethyl-1H-imidazol-4-yl)sulfonyl]amino}benzamide	14346366.59	17755033.59	17201893.75	6997200.936	12137670.59	5398047.326	39373716.64	16224276.24	29738408.73	4733443.285	11321606.46	11267190.75	2269062.461	7138741.88	42133415.39	52419995.56	25720168.97	44485263.83	47581360.41	37502216.19	43035755.88
NP-002047	775862.7505	4633404.466	3049445.263	79089054.38	19056154.74	328592.3535	1565877.086	13261484.62	1444064.276	13641514.01	6286842.879	696278.0036	1927378.369	24607378.84	52801652.06	36677376.89	10245675.59	14676759.22	14038946.62	14368346.57	1592628.249
(5-Amino[1,2,3]triazolo[1,5-a]quinazolin-3-yl)(morpholino)methanone	314692782.9	274381544.2	676130291.7	113102528.7	318340190.3	40969411.84	18378009.07	179844153.9	72936745.64	268890882	386845114.6	216586184.5	10229307.26	645396994.4	150659486.6	309332572	246079122.3	258035481	628041271.8	158512908.4	365535309.5
2,6-Dimethyl-5-(4-methylphenoxy)pyrimidin-4-ol	101870288.9	42540620.53	172204450.1	26767836.57	86049172.72	43234173.18	41492194.4	77628745.86	50905486.86	18372889.3	144493236.5	21469398.68	45238719.52	27193006.86	34899508.69	15616748.15	33803147.17	20305096.38	8744838.677	57133371.36	2990469.675
L-Norleucine	157041023.2	125632294.1	140418384.1	68516950.15	130349644.8	577223408.6	48934812.63	148645549.6	253715297.2	133951420	138030160.9	240832213.2	129377143.2	59389625.05	105321238.9	79129738.76	242438686.1	244295700.5	143473964.7	91058286.16	143958155.3
Hexanoic acid	6786637.715	8296839.523	7800632.243	10155451.43	7807163.54	15003967.44	5777501.175	8890321.907	11282297.63	6128644.926	8299340.536	4096019.802	2913122.035	8350360.131	5830141.006	3441311.742	5117023.987	3080002.57	4016508.509	2098571.325	5393597.634
4-Hydroxybenzaldehyde	50567889.68	84932560.43	116324235	25255309.84	76949761.16	109291309.3	75837818.79	57005613.69	76186311.93	19190750.87	45342976.25	40539596.58	58240342.17	25497521.43	65413830.33	38684426.25	84015622.44	53272267.8	48993068.26	50151854.4	66299438.2
Stearamide	12814375.62	25567881.61	598906354.6	4595261.435	24663405.6	24030245.91	353455860.4	53867795.14	27296052.06	31509334.09	700815352.8	14727573.51	25582015.15	11517857.82	6271085.733	3165112.652	8764755.589	3820127.358	5990370.502	8163055.467	22637567.89
4-Hydroxybenzoic acid	47847203.95	66501488.41	98886371.34	59002270.18	67426762	77913522.58	76946233.46	95706275.05	121698614.9	27936889.65	69176446.64	93877346.07	87764019.54	52875817.78	36249326.97	67819257.21	85368134.27	62991276.97	44860989.14	101880247.3	81686928.47
Glycodeoxycholic Acid (hydrate)	20941378.78	4853318.869	18560352.73	29877699.61	96899819.03	3773502.883	7190813.71	8857658.634	16735431.22	9560500.489	73053267.83	7595679.494	103406030.6	30351104.43	6599665.238	27873638.48	48443387.62	10829315.26	8554929.098	11274338.3	69906743.66
2-Hydroxycaproic acid	26039044	52513143.86	31708007.51	333228410.9	76720448.9	39128675.75	29725087.77	42506897.87	22976513.76	24202527.74	37165509.56	30180758.49	31606493.04	318338158.8	28082361.75	56276853.8	70060960.59	56258572.96	30100448.26	72236823.81	46121126.97
Deoxycholic acid	49915494.11	82162550.41	255763663.5	175757053.8	304413594.6	61746104.07	38300703.1	37619224.36	83814692.9	31296249.03	137180919.6	74449297.8	391606339.5	150730894.6	104643092.7	38889013.24	22872275.3	30389573.64	31181945.98	46301661.07	27580478.88
4-Indolecarbaldehyde	33393518.43	52065024.54	41832824.31	63596359.22	82067604.75	51478906.34	45360812.06	62001080.34	59347139.32	35368175.88	70388692.19	17626859.27	37438650.14	67778733.79	62504853.19	52246204.46	43812254.07	38718609.05	36065284.99	44283217.06	47466063.78
Prostaglandin F1?	111376302.2	325683765.1	52020295.84	9417007.428	15362598.96	72932534.75	534158068	47933134.87	105878664.3	8666130.81	39252658.2	12525235.86	19718936.1	27877532.66	136322647.6	160984159.1	558283313.8	91035972.63	196056672.9	82712748.26	1140748754
Asiatic acid	149784982.2	220332348	267154258.7	29623691.36	142252102.4	115660377.5	78548866.77	99943769.83	90003167.2	703751.8531	110494726.4	44884479.09	145124299.3	51773404.7	17254789.96	201510897.5	144527981.2	55178328.14	89696353.29	110629791.9	126583131.8
Dodecanedioic acid	269515468.9	955810487.3	430533699.1	1220366263	2021551941	481586258.1	651046829.4	571018722	1116253352	245158001.5	790087824.7	451358455.7	427479675.5	847468592.4	554614630.6	243829134.7	530967469.5	163418281.3	355785276.7	396163650.5	149437245.7
2-Oxindole	107113194.8	129230645	92371759.6	63576273.74	159741216.5	63990772.15	170152744.4	255671175	159348467.1	84129005.53	387031140	117336140.1	109026101.4	81670901.59	168368354.5	130859590.1	121389063.4	104758314.6	99926438.37	374138648.3	192988377.7
(v)13-HODE	176727103.6	230070832.7	109471203.6	294938468.7	349130035.6	94103933.53	67758266.22	159154838.7	240448755.2	192573001.1	214388348.9	82861193.06	147079989.6	264630331.9	135721270.1	104362319.4	164318737.1	57168944.24	131581708	76857479.79	114400517.5
Bis(methylbenzylidene)sorbitol	5094900.954	4188913.005	378893462.8	3887145.232	4808020.685	9157219.278	364805841.8	4985839.041	56559719.67	4041615.035	186022482.4	4551346.02	5575308.925	2714546.79	8850682.343	4172070.994	4428160.243	5289109.066	3435546.515	6124156.049	6304060.213
Bis(4-ethylbenzylidene)sorbitol	3901326.825	226201128.1	739591996.3	181648878.2	148248156.5	3779193.152	281317649.2	145494645.4	156577355.7	2248542.536	389050943.1	2756785.499	4615475.966	166278305	4201181.688	114726014.1	5959113.416	5364140.577	4706971.393	57750411.31	8119724.072
5-(2-Thienyl)nicotinic acid	1766172.654	3517267.092	6833111.791	6348591.357	3273557.274	6512626.729	9853364.353	13303971.77	3227077.045	346108.02	5953952.461	745492.6502	10333677.85	2116284.295	8485687.821	14531134.97	7077326.718	3948566.861	2896042.954	3166539.031	10325335.75
(5S)-5-hydroxy-1,7-diphenylheptan-3-one	47414485.6	11922822.93	57320690.58	52633514.64	9008409.106	15218418.18	17196430.94	7427847.541	10842678.6	5750013.565	62023673.39	10363111.31	58060525.8	52835257.43	25460861.55	67732008.07	109732411.1	18155036.01	29941485.24	56582223.86	131251436.9
6-Methylquinoline	29212856.74	53762422.44	15845471.78	32699774.07	133641376	21761187.46	97746298.28	14130512.99	22644278.5	15600200.94	36405589.19	6882678.571	13857409.24	33300528.27	8645888.968	11919588.4	17224408.35	13175853.3	23402288.26	30964077.26	29792740.03
Ethylmalonic acid	15383784.47	22042885.41	20175224.47	39768953.61	2047544.801	10263906.37	11051382.44	26126247.35	17094382.63	19605593.9	25858653.94	611874.2466	4965405.963	47268241.65	7642108.677	9995001.001	15285488.86	14011378.27	8471273.653	7075493.772	12644049.01
4-Fluoro-N-{[(1S,4S,6S)-6-isopropyl-3-methyl-4-(2-{[2-(4-morpholinyl)ethyl]amino}-2-oxoethyl)-2-cyclohexen-1-yl]methyl}benzamide	4187896.995	7292790.945	1876176.191	25359038.95	8571654.561	4363236.943	20695956.38	12945590.89	10954398.28	1701558.426	8599941.519	5597036.911	26678650.98	10058008.46	5980588.865	4888771.668	2364991.993	7802415.303	12438072.07	3445837.4	1367909.514
Salicylic acid	29873633.41	31598551.19	42241544.14	36427231.18	30305753.7	31717053.6	37626589.48	42021102.98	43406625.67	38490204.18	58515477.79	56535569.23	55379937.34	38935844.62	23627130.43	30189228.06	40343729.5	43414260.16	31239107.9	44481712.36	46058996.48
2-Hydroxyvaleric acid	2567039.868	8797793.595	7350976.929	151529350.4	21029680.83	437537.3027	279895.3792	524650.5935	1454495.803	4027234.182	2507693.547	1450857.608	3456063.544	149703391.1	1798803.367	11858968.86	12011577.52	7213216.835	1694540.741	17172664.45	2441893.722
16-Hydroxyhexadecanoic acid	7344945.349	12624754.15	17108963.24	2537913.052	5993539.581	15778972.27	14737359.04	33451056.06	8966810.117	11735059.69	18200394.65	12866429.76	52918464.32	18816319.78	7039504.866	1219617.414	5379520.235	2671527.416	5638758.302	9736262.684	6835682.229
Hexadecanamide	12951177.26	30507468.93	629030575.8	3144864.091	24166429.98	22917297.95	345569571.8	36438396.48	26283657.45	22428530.18	938368686	11217896.04	22740313.37	13851752.76	5964738.08	1100902.884	7456094.201	3406329.748	4939522.22	6260602.32	17803647.14
Thymidine	97515473.98	143279816.4	201297914.5	93942251.07	134530546.9	274217393.6	93209685.8	79789077.29	125453885.6	133413989.8	109894417.8	38519698.42	73808206	111453703	107309577.2	123996999.5	134058559.8	152738512.5	80658357.69	77068561.13	80070989.8
Protocatechuic acid	3878514.978	2139300.386	1786149.533	2023198.156	1636580.238	7673182.059	18946790.05	16380737.71	21013968.11	22471685.88	15373580.13	40589695.94	49196680.15	7757565.163	12203915.32	16901605.8	10836766.65	23755787.73	20882540.08	76417581.6	1789409.877
Gentisic acid	9023336.623	20830817.15	30027678.4	32560643.37	25586360.4	12615527.65	27848107	38226838.36	40644517.76	17075685.87	48122777.12	98536960.45	62519823.8	32195447.74	16728268.5	21587719.26	14690169.18	28825683.97	26953985.34	27627753.1	17993256.56
?-Muricholic acid	27127730.14	21265360.84	55860606.36	41530470.91	104839203.6	50908515.49	72578217.02	43318349.22	49668383.74	43494014.02	28966958.9	61417313.75	65096609.18	30817863.83	72059086.58	21735015.15	69421509.16	115031122.9	45792640.36	25094343.33	55149144.3
Tetradecanedioic acid	196258641.5	362942487.9	210866969.4	301140597.6	134848956.6	678410308.7	286687276.3	175422638	361424555.8	85548006.66	442379550.7	81705506.82	654210793.4	160628796.1	184214753.1	69703498.28	437914082.1	291291326.1	531506103.3	82260098.6	152169993.8
Genistein	450618.4088	1231793.277	374775.2727	1949318.335	274634.7762	9670856.216	364818.3348	6770409.619	576267.7553	205889.512	381055.5475	301392.386	1057120.819	2014062.573	375329.9597	4482526.747	545603.4982	3932979.041	569575.9655	1782259.979	2015094.592
Estriol	778391.7365	2810385.309	1717072.531	2020624.903	1871080.391	2675539.116	3577603.74	1626544.129	3073403.388	1236358.419	1953875.989	2282072.891	1320358.805	1216009.886	804516.6672	947398.7189	3119965.045	792216.0707	1592332.707	3527832.864	1041795.62
Catechol	1054698.922	8746333.424	11546008.49	8887404.504	1621552.714	2893863.971	4882458.426	13075298.62	15549185.14	316058.1548	15351842.63	440581.9537	462157.0712	11279477.83	2860618.76	3077571.567	3059398.331	3560147.133	4515221.706	427338.1802	6966406.827
Trimethoprim	7629590.343	10499647.64	13685404.37	19753306.45	3639856.684	13142415.63	6050603.215	18433061.28	18251068.73	11127154.72	13574425.39	6624132.008	6757910.401	21107902.9	3120890.942	7890055.477	16791037.43	6478652.116	7817284.509	14161946.34	70555951.09
Glycocholic acid	120859916.8	4978018.36	6611861.184	64042772.25	52542140.27	2493333.407	10021105.07	4119588.818	17900611.52	13132140.79	62393789.02	9970010.759	35778273.83	111775780.1	3824008.63	62333911.58	23503567.55	3459237.147	6026971.683	1467959.899	54157903.14
Methylmalonic acid	1590116.926	1977920.132	1070145.852	40651076.19	3170221.111	871226.4207	485511.4454	1150879.299	1027455.43	20732245.89	940593.4785	597830.3337	798263.1535	53145309.47	672686.6861	591528.987	1014990.68	1198272.571	506111.503	1035440.189	1148803.637
Aflatoxin G2	1210310.502	781668.952	4072249.156	6034275.695	1415098.156	923467.5102	7896986.905	63256681.37	21979138.16	5872135.208	57899281.72	5971534.832	49786078.9	29538870.05	4848020.981	29162745.09	5889506.695	8264601.346	33919530.03	10611219.38	7309931.049
Valeric acid	6327843.691	1469911.931	5947117.86	1245082.171	1514333.956	7896988.239	5392692.626	2421692.238	5371036.069	4438703.143	1530890.478	9861367.579	12814336.07	1361539.417	16994252.91	31691988.81	2813648.867	22069429.23	19681232.99	4431349.969	749743.3294
Azelaic acid	424664489.7	543769103.6	616357176.6	530750207.9	1015962410	521504172.8	532820737.6	611157041.4	737475061.6	352205103.4	979390498.6	485000506.7	489360680.8	524332990.3	503027846.6	356068330.5	257123624.8	373476938.3	309922378.2	299961416.2	165844994.7
Propranolol	12001482.4	19118356.58	34747731.42	133009254	11266285.54	18884159.89	164199282.9	594095409	65468365.58	64937955.08	80049909.65	91749353.38	143588123.3	143027694.7	24190889.64	5686758.11	21463724.24	145631176.9	175951823.1	931897.4162	161751971.5
Labdanolic acid	6037422.067	3298363.493	3920655.342	15712551.46	5427141.488	12845028.48	82896253.97	29304363.12	92810010.76	1859431.697	45011070.06	7845604.187	15537080.12	14461418.77	77157182.67	612280.4401	13432331.8	34847839.2	118052658.2	2952126.88	26866682.05
13,14-dihydro-19(R)-hydroxy Prostaglandin E1	89891244.25	142733913.2	150814454.7	45584374.82	32984724.13	518438435.2	1699597414	707941503.6	1466431003	73637089.59	137761315	23164953.8	242519868.3	84259515.2	2875894840	423924703.9	1351538269	5831679852	3074196056	561297029.6	488549022
5-[5-hydroxy-3-(hydroxymethyl)pentyl]-8a-(hydroxymethyl)-5,6-dimethyl-3,4,4a,5,6,7,8,8a-octahydronaphthalene-1-carboxylic acid	13773568.31	48297822.8	47144745.42	3186060.932	2767142.126	15382243.84	118364404.6	47570489.96	134027527	1249344.752	18128496.21	11943844.9	2494716.585	1990583.864	34066266.42	70767918.64	47020007.43	104545515.5	53362308.79	39476409.03	150073301.8
N1-[2-(4-chlorophenyl)-2-oxoethyl]-4-chlorobenzamide	12912902.81	14670945.37	24873200.26	11680037.85	11409675.36	7015602.676	13115443.09	5808644.25	4297983.048	10241414.94	10175339.7	12242307.42	7008553.555	12149105.74	5022029.701	2355840.313	5032097.659	4650278.195	604556.3568	2188260.902	4023099.086
5-Hydroxyindole-3-acetic acid	71018515.05	65877619.13	89894167.65	250841185	80582233.94	18309685.8	52323312.57	119372881.6	97966785.29	138941422.5	190123040.2	17968813.51	70787883.62	266270972.5	99113776.44	181760346	98658750.17	80601170.99	70728567.52	120769651.8	53996868.07
(16R,17S)-8-(4-Morpholinyl)-17-[2-(4-morpholinyl)-2-oxoethyl]-12-oxa-1,4-diazatricyclo[14.3.1.06,11]icosa-6,8,10-trien-2-one	115434.7496	1610244.588	521992.649	48793637.04	488036.0279	455139.9036	1965716.43	1008025.227	701273.4407	5496788.543	2346946.37	967701.0432	4083471.158	33396702.82	866311.8487	188393.108	2331153.043	1270952.815	623084.4028	7530740.987	5775425.153
13,14-dihydro Prostaglandin E1	455501357.6	268138042.4	91352390.76	234226598	27612405.81	348265047	2323638571	1076296992	1280551310	221671423.1	452537479	36306503.23	395659953.8	98132668.59	4280880790	190201021.2	1505453222	1759511308	1831731322	606839150.7	803575569.7
Homogentisic acid	8298022.578	22694941.75	27724807.91	18763227.93	18290919.03	12165072.65	5824020.431	13627841.54	6334735.47	8275321.369	21389761.07	11377354.95	8476637.766	17951740.8	4427788.491	4769345.66	7332760.569	6111205.995	4918025.549	8056894.263	11522203.77
NP-003039	92452495.72	150042941.3	155480826.7	110392197	144328233.8	89757229.84	74969139.81	169521378.3	106684586.8	13225317.25	90543999.44	94784187.38	87894636.79	108918653.3	176498533.2	122127206	332687810.8	68433880.44	204659749.2	116150915.4	418890231.5
2-Cyclopentylphenol	4287439.103	1633480.306	8738631.892	774285.0212	1652497.747	6895143.996	5246523.844	3186821.864	5748404.742	813883.074	1764683.291	2173338.166	976838.577	1103434.15	3485453.587	1778128.701	8959807.41	4973271.516	2560643.976	9501572.934	35134450.07
NP-004917	140752867.9	99064780.66	57689018.12	75195631.06	69913630.41	26808937.06	40762314.22	22056040.56	51210898.88	16311171.05	165878482	29588089.7	31296458.28	48194748.48	50897581.24	55572497.82	29823355.84	36486601.24	40596285.63	30689088.05	53509516.33
2-Amino-1,3,4-octadecanetriol	1739308.791	7395888.692	61527611.88	15510221.29	25753363.03	1348453.077	74743101.22	33931047.64	16666402.78	6102225.97	175092661.6	1715223.872	4630753.545	19983647.41	366228.9798	3015930.921	2996115.613	1628738.65	726039.8283	3665970.083	1340594.612
Kynurenic acid	116709816.5	164486538.6	247424193.6	552342628.1	416109561.5	225721978	230476657.9	440493578.6	435035895.1	217758420.4	401203550.1	117915086.7	228087649.1	720865608.1	314814927.3	357974247.2	234954443	236853801.8	194322882.7	321977007.5	629243828
2,3-dinor-8-iso Prostaglandin F2?	13469937.29	21503655.47	13529148.55	15090880.9	11048244.4	14178937.28	182451558.9	72117913.84	119218078.1	9107257.967	17389810.14	9938789.383	13940512.66	27009533.73	164976877.9	6526785.59	59178165.04	135722101.4	169292155.6	31035728.33	32714048.77
Metolachlor morpholinone	2054685.328	479815.2547	1092247.144	5944665.024	1145187.964	1970978.891	6222742.738	45314065.18	1951508.323	5783862.989	3416122.669	6015533.902	4274834.941	4842969.639	599617.3739	338388.6073	1551022.629	3584343.855	6557373.982	481507.3408	8038735.399
Mesalamine	12194730.19	13221137.76	33401633.33	3335408.028	11414801.01	14227206.6	10087310.02	4360390.094	7720267.421	5694323.285	13022708.39	7690337.884	5388415.4	2880759.54	5544899.7	4695145.258	5966394.734	4716867.021	5768800.627	2505722.162	5011873.069
Galaxolidone	58410691.95	123216820.1	107879649.1	106534023.8	146574194.8	476070009.8	159356948.8	409699538.2	398361920	97829146.6	103548492.9	167079555.6	93314690.13	119811841	225112961.7	49401482.96	54075420.45	98775265.63	96417355.21	56942275.95	120130035.4
2-[(1S,4S,5S)-5-Isopropyl-4-({[(3-methoxyphenyl)carbamoyl]amino}methyl)-2-methyl-2-cyclohexen-1-yl]-N-(2-pyridinylmethyl)acetamide	4619705.28	8130030.722	2415797.991	14768700.09	13703204.7	4674511.239	11573585.07	72517203.98	16269205.21	292923.517	2524410.314	10611502.84	53021026.34	13387594.63	13944380.14	13785259.97	10371224.92	19843724.04	19089965.7	20934047.83	17450084.21
Hydrocinnamic acid	17305948.35	1992168.689	10182250.52	12763022.9	6523401.872	4424942.051	1312649.654	13018860.52	19810275.97	2780564.673	29444997.37	8541825.433	4646321.497	7347150.446	9074203.552	7303659.362	3251158.741	6405045.026	21521530.34	4358261.304	3241502.703
2-Furyl(5-hydroxy-1-benzofuran-3-yl)methanone	34098030.17	4169229.926	9657984.101	3389510.458	3048080.649	1363858.926	34437834.39	11331529.97	6634077.651	713620.5987	4367189.43	2033350.438	80536302.07	1186377.687	6340070.514	9690417.162	33681451.83	55796797.88	11418137.08	71819989.78	94288778.84
N-Formylmethionine	2613570.704	5089042.769	2151812.01	14981099.87	3346333.795	1513156.1	5578139.317	7437030.597	5502192.143	38049387.02	9998106.135	1175582.051	7075019.847	15188682.46	19037476.87	9004219.602	5773529.392	3901504.644	5235361.503	24118003.16	1493823.284
Finasteride	579904.3569	1202781.79	338629.5514	338768.4053	2126908.822	1354626.511	657970.4606	22615429.59	8023083.606	182894.5359	900243.8256	2085817.261	14157825.5	556095.2523	1241390.8	143376.1247	1369596.65	2964943.186	5374960.861	2300116.175	1365266.924
15-OxoEDE	4268884.518	5453900.562	4222609.717	9194030.588	1634213.289	10270542.86	66772672.48	8541958.677	28606180.06	2196730.611	6684692.366	2600293.099	9257162.649	7231376.755	39262443.18	5602117.991	27711798.86	66388782.93	83746500.27	13557603.61	84406980.36
6-keto Prostaglandin F1?	93030142.83	129050902.1	74312186.23	56244664.41	100560224.3	209006747.8	148478704.3	550813931.6	114115075.8	13350283.99	68311078.33	130658776.3	83235516.29	84750718.32	101644748.6	3038806.423	112423116.6	51918955.27	143585823.4	85326060.72	20557838.26
10-Propoxydecanoic acid	479524.2379	12773134.88	19452456.03	1978071.743	444451.2624	823654.8604	4273321.416	80432427.71	6747607.217	490878.3161	1042657.2	1527665.362	2665849.748	1943998.873	346876.9981	434237.8626	413156.5107	448885.1066	673758.1765	2343447.983	473817.1952
Flurandrenolide	8566265.708	8299436.677	17677140.73	199760.0714	1942126.47	2449124.921	29633346.26	6881606.42	10636935.13	18977239.06	3063315.602	11649040.49	15799260.9	7846945.991	11878069.65	713994.1875	28176817.38	29802498.52	23780420.93	3873454.075	3358244.781
Proline	113653223.7	32818377.87	39471213.46	35991673.51	44858218.55	173513108.4	31033799.61	45462482.78	63937948.33	56227702.27	46996311.54	51696253.59	65294627.14	36611033.12	77345770.22	29670695.32	69565230.64	70701387.82	51363638.58	42384843.79	33843638.72
4-Hydroxyephedrine	7010305.7	5376111.658	8108376.905	8340991.344	3364781.843	11470229.51	3972193.283	1191130.852	1746634.009	563054.7378	39001127.15	28070870.8	7851248.035	10174580.51	1712898.96	2101080.982	447585.481	521886.6266	469414.2046	963652.6868	474798.8798
2-Methyl-3-hydroxybutyric acid	3487500.003	2321045.447	3523659.571	817469.8084	4036780.967	1178995.415	6105121.741	752241.7634	2099786.521	498528.6986	598607.454	1352370.266	1417221.575	877503.6222	1422032.516	686830.1247	2192869.471	2092249.531	1159920.106	1881609.144	5670756.593
NP-005982	25355035.41	80892641.62	16326806.61	15142363.46	10181723.14	10521933.02	5625342.94	11264298.36	27487957.73	1866855.538	17279745.73	24532700.89	17134713.66	12204012.96	22752070.19	2070891.815	19394290.95	2124765.601	550868.2969	5401842.532	10539276.71
NP-006656	194344.4955	21392043.39	238868.0477	974005.9297	174748.4228	204916.2845	194691.8219	1030361.025	91269350.46	983286.2033	13985448.52	146886.3584	203773.0632	1159178.318	38512357.13	159532.0682	251416.5273	188197.6183	230660.6514	182733.5829	240501.9689
NP-001596	28129538.87	24103117.48	12535219.77	10499541.61	17539689.52	5522176.608	19253093.66	5124159.563	10253476.58	2963383.153	15215505.51	10010187.6	10057104.43	10998899.9	22333385.06	19821540.8	32479914.34	16958579.12	9063746.091	10891975.17	73549123.48
Methyl 4-hydroxyphenylacetate	65017894.95	59273659.37	70113181.2	55004148.06	56768829.71	50923346.57	39742194.16	57827548.24	58192939.61	29417670.91	56189426.58	36646518.44	46655804.68	49108449.72	38292331.03	34077777.01	27610033.59	32696817.61	33501899.18	43136917.29	53984827.02
Xanthosine	9561372.696	10953539.98	19517366.61	28528464.42	24569133.67	10576957.47	15374287.04	17311637.98	24354301.36	507171.3774	34061207.16	13369427.88	20266304.91	21459559.09	31198644.11	22262751.72	22037113.53	35351920.23	14015409.2	22395830.19	8761267.821
8,12-iso-iPF2?-VI-1,5-lactone	48923966.81	109491229.2	69286771.22	20107612.92	14358206.73	48394769.61	177642638.1	20958033.5	82313310.03	10743720.5	31780349.54	4992232.014	21960449.4	23618366.58	138332578.8	176709172.4	252074116.3	196671246	231833932.1	94407875.46	286393216.5
ethyl 6-methyl-5-(4-phenyl-1,3-thiazol-2-yl)-2-(trifluoromethyl)nicotinate	458790.5443	542188.3968	681521.4215	7898349.985	475118.5554	10133131.94	19034528.02	18285157.18	3759835.762	834506.3589	948335.929	1621783.166	7465559.165	2929768.64	419910.2193	504324.2555	9210235.621	16129379.76	5568588.71	422028.2503	2498964.633
N-[1-(2-chloro-6-fluorobenzyl)-4-piperidinyl]-5-methyl-1-phenyl-1H-pyrazole-3-carboxamide	65581125.3	108884034.5	108907562.6	17894444.24	58621824.44	58165590.65	14853500.95	11037873.78	6996508.434	2768545.672	33465971.92	19139260.35	4014427.154	19371912.93	16826560.17	456562.5345	755090.6384	633107.2937	806122.0204	6026689.937	853501.892
Linoleic acid-biotin	76551505.81	124066440	194418089.2	82595970.71	114633160.3	18093743.95	151570640.8	175265136.4	85477299.66	18030562.6	75540557.46	76277864.97	254275359.9	46159475.9	89456882.4	331029259.4	257733022.7	261049550.1	72751391.45	326226288.2	381829248.4
Arjungenin	46453039.19	42438764.53	57513102.66	51501076.26	41550616.45	17994483.77	16993148.34	38286336.45	23185343.22	5205001.511	47403785.92	10783667.81	64937916.95	18289300.94	12423719.54	84639088.74	89764699.12	48183854.28	33973256.85	134089213	68505053.33
tert-Butyl N-[1-(aminocarbonyl)-3-methylbutyl]carbamate	30257788.28	16458539.69	23954555.86	7420772.089	22944981.39	114513782	17471605.93	23464022.33	44187532.78	22575034.13	11956248.4	81730993.66	57177342.41	7979550.552	29649208.9	13632957.07	75375095.16	53221654.71	30684729.95	16246559.63	27370332.05
N-Benzyl-2-{(3R,4S)-3-[(5-butyl-1,2-oxazol-3-yl)methyl]-4-piperidinyl}acetamide	965573.8085	300462.6552	596702.0542	485308.7823	972875.6892	3367822.653	946975.7535	2718471.075	691446.5219	220239.2026	943716.7269	235906.0225	285715.2517	1713037.274	560880.0537	202508.4863	391008.1198	426316.7879	1266712.493	468725.4715	1139222.811
4-Ethylphenol	15594837.79	17586463.94	13505952.53	8900292.817	7893628.785	16713412.54	3468258.186	7496232.827	2725265.002	3905340.979	9389184.009	8905036.292	6214193.84	5384048.962	6252989.109	4965009.588	12774401.51	6111129.073	5146203	6776847.152	8481714.688
Tomatidine	66532808.7	92451879.98	214963647.6	4491100.349	37264388.44	3279267.652	766417817.1	1503019.535	32543464.51	144351583.7	933673020.8	224271294.7	281712002.5	7920128.628	738397241.7	4012987.795	19233678.07	2635215.805	339204365.9	11981825.48	1552912.415
Methyl indole-3-acetate	16745527.03	13006706.48	17152487.58	44824076.04	32413774.29	13042693.18	7725581.484	20691753.11	10159537.72	25662671.94	18950772.72	5956875.565	11786752.42	78187258.86	15978315.6	6185695.093	2110971.954	18826684.4	8993925.553	12209275.59	5098460.054
Lasalocid A	166767.8151	289745.7263	323295.1788	15429083.56	230903.5194	312208.72	192499.5062	3343689.247	276137.712	17328853.99	9883361.888	26954702.11	22129985.92	12182454.95	211114.5716	159931.214	188767.0052	188668.4848	189537.8838	3477350.101	241103.6997
4-[2-(2,3-Dihydroxy-5,6,8a-trimethyloctahydro-2H-spiro[naphthalene-1,2'-oxiran]-5-yl)ethyl]-5-hydroxy-2(5H)-furanone	26335543.43	21773115.3	6001139.11	19777799.54	57510375.99	12084384.54	31788986.69	28615181.25	36986837.28	8560698.729	28746349.89	21740341.38	29943504	43783350.66	42922363.38	25742956.75	76028862.43	9753431.786	30666996.25	25333716.74	109667103.6
NP-003535	57757984.85	23769659.46	96590782.86	39311097.85	39546091.87	17091686.79	26664289.73	46082816.8	32219435.71	17678934.44	31529963.86	19268324.42	43761494.2	25929638.3	27062883.14	87184580.14	155590048	94749330.44	10636326.83	91305713.96	38790824.54
Sulfamonomethoxine	11762611.17	15222081.27	29023476.66	9724881.166	10448688.34	11450483.37	11745945.28	12399078.74	9016009.412	3135114.767	18283973.39	3538235.398	6570112.468	11473277.16	10300782.81	9498214.384	6666369.19	18502115.4	10989086.55	6614582.888	6925061.188
Arecoline	148762980.8	193635021.5	281545986	79439042.23	160628521.3	124194458.8	83387142.14	77380547.83	71733513.82	51759867.84	130981432.4	100559397.6	49357320.21	95026942.49	59051536.91	57255820.77	53883794.21	56478670.57	47214902.39	40925946.81	62190640.6
Geranylgeranyl pyrophosphate	50703524.27	146485302.1	25634802.59	7297902.416	9018187.81	16545807.94	507024625.5	24032818.63	89120666.8	3438143.531	6078523.679	5216139.057	6395539.984	8453708.238	151802926.9	140897911.2	664085599.4	51621471.26	65228535.68	17570577.28	368968111.3
NP-020521	28585373.28	167094804.1	28605358.58	20065579.42	14738280.25	350002410.8	293624808	538630783.5	227464737.5	26730046.42	53899616.39	18562825.56	31467248.92	19918411.23	300387295.4	57154165.42	826658245.9	602005862	1292977193	58724444.64	1189647242
Methyl 2-hydroxy-4-{3-[(4-oxo-3-phenyl-4H-chromen-7-yl)oxy]propoxy}-3-propylbenzoate	1690454373	1356187689	1243044953	297627178.8	457172018.4	440951211.5	116712708.3	59223281.61	87278224.74	56946506.23	510951452.1	329912295.3	85539907.06	373996317.1	102662528.4	15335215.51	14549761.55	13381853.69	16668311.95	60555202.46	14832290.89
Lenalidomide	1557789.68	1860236.436	1669800.678	1050910.406	1599146.216	1304905.827	3282040.134	2272241.996	2388220.594	1259916.208	1386643.395	978209.9266	1181731.874	1955121.237	1932742.686	1474673.758	2388252.466	4309608.414	3763278.411	1305321.418	5116352.771
NP-022451	3773557.216	1804883.225	22214136.71	559579.5974	1093720.928	28620551.15	13122753.43	9807623.329	15893980.21	3396894.665	2200635.769	2226315.37	5348214.45	376920.8901	7171362.712	1250631.957	5174575.022	1628037.654	1235634.772	7522423.714	54989378.05
NP-002676	30593344.01	29093091.48	40591119.21	14109590.15	14071563.22	30062692.5	52783162.9	17537821.59	49438267.9	17165048.98	24428514.47	29936365.09	26771560.6	51946581.65	26196119.74	28110690.95	52523810.62	41534204.99	29868110.46	41003816.69	83547596.82
Ethidium	149139235.1	137939598	184212905.8	61756005.34	83590700.25	111199479.9	55200207.6	47766542.93	46765901.71	25330268.67	192334838.7	65535069.67	81187815.11	68267602.82	45043379.86	26290375.03	30732913.67	26397418.71	14990192.85	44639553.88	25351646.31
11-keto Testosterone (CRM)	6716226.478	12941367.35	5124943.869	4123264.943	7577828.875	8166052.429	116590906.5	55433667.95	91909408.53	6571384.788	5053531.344	6577095.912	7229761.222	8819998.165	105673881.4	11519826.92	18231155.52	44735194.18	115129297.2	22967212.17	50672312.49
NP-005821	18437394.3	12425644.3	7559714.733	1126050.58	15703063.03	27496228.51	480232.9105	14284882.87	3840077.227	2272151.195	4061552.67	6500636.378	16006244.26	3039198.225	2355195.061	132500.3983	437516.4533	504383.1545	683466.0799	1185959.078	766054.4773
N-[(1S,2S,8S,8aS)-8-Hydroxy-7-{(2S)-1-[(2R)-2-(methoxymethyl)-1-pyrrolidinyl]-1-oxo-2-propanyl}-1,4a-dimethyldecahydro-2-naphthalenyl]-5-pyrimidinecarboxamide	495004.1061	1903432.314	573356.3916	2609823.138	3982791.552	514119.7553	829226.4127	564187.993	927455.3078	41761964.59	611370.8951	3419372.345	1179851.176	3810406.149	598187.8985	13000786.88	5731956.498	707679.4152	2643405.776	699927.3195	762004.5898
2-[(2S,4aR,8aS)-2-Hydroxy-4a-methyl-8-methylenedecahydro-2-naphthalenyl]acrylic acid	3407944.355	6412515.879	14627913.74	4728165.999	10431181.29	24716738.47	3415792.526	3457056.47	25509323.83	1240505.816	6656350.95	4695957.593	2225314.515	2169910.824	2617330.868	4165095.936	9695995.696	9752079.005	3869846.046	17361057.66	11936308.08
SB236057A	1025755810	1311235725	1004142492	388950660.4	1748802707	2828969091	434153705.6	7720182710	1996128698	2376192746	1816443583	1433576820	4616107512	1066724129	1137472696	1667388.634	537837141.1	318450179.6	443563683.5	692691081.7	1928761406
NP-020156	46264386.94	149388543.8	53288830.19	241887735.5	162690792.1	13466150.03	39344841.34	145133778.2	113793224.4	95879980.07	226819762.2	10037794.68	65639153.69	231961770.5	94992563.93	73520915.21	42702150.95	46826440.18	55387869.88	46213456.14	45659426.58
5-(4-carboxy-3-methylbutyl)-5,6,8a-trimethyl-3-oxo-3,4,4a,5,6,7,8,8a-octahydronaphthalene-1-carboxylic acid	10483659.64	12089708.09	94583953.91	17088869.31	4716398.76	64502822.13	175111381.8	141460507.8	182959579.9	4597491.784	14729830.53	13901616.53	13674229.47	19541587.17	171141241.6	3332246.637	18878542.28	70181214.41	6755384.161	67395690.9	6521516.699
Benzaldehyde 1-[2-(tert-butyl)-5-(trifluoromethyl)pyrazolo[1,5-a]pyrimidin-7-yl]hydrazone	175979325.5	199604387.9	241879028	16670084.62	61969741.75	98230139.37	49525767.2	59891988.69	11809297.4	5133929.239	216727270.3	34206453.19	44356478.2	20499919.25	20634505.3	2749388.323	4210114.976	3269426.733	7784508.756	4822212.134	8755308.32
12-Hydroxydodecanoic acid	1021759.446	3486880.127	2222585.453	2426329.123	819184.9845	1263322.453	2844476.302	5044465.034	3497496.835	1240495.19	2105089.536	2195755.085	1226554.495	2414716.077	583129.8382	2232359.098	1162149.942	1386098.13	1430636.837	2184385.736	794907.5728
4-Cyano-N-({(1S,4S,6S)-6-isopropyl-3-methyl-4-[2-(4-methyl-1-piperazinyl)-2-oxoethyl]-2-cyclohexen-1-yl}methyl)benzamide	103874.4035	261724.75	768878.8175	2501304.127	210135.5522	395721.8263	363345.868	2911075.109	879862.9573	29689053.13	1614868.25	1635842.199	1553879.489	2156356.842	3414309.064	1802050.382	1014608.049	859294.8232	196315.0074	791989.7807	1021924.908
2-(4-chlorophenoxy)-N-(2-oxo-3-azepanyl)nicotinamide	3503587.642	4789218.782	6830594.373	32187847.87	15990893.02	9139210.512	7578185.748	10110555.49	6608263.793	54507647.82	25949747.15	33056236.26	12117225.83	29687729.64	8548419.74	64637952.63	41421773.4	51945212.16	47340265.38	30342351.06	20920623.77
(3R,6R)-6-{[4-(2-Hydroxyethyl)-1H-1,2,3-triazol-1-yl]methyl}-N-(3-pyridinylmethyl)quinuclidine-3-carboxamide	1484414.487	474010.9647	93521.57324	105339.8909	108035.738	4901820.027	2376155.524	5055006.573	5279108.222	701012.9862	294767.6351	353608.3809	5057636.086	212802.3297	14077829.03	123073.3454	1969300.261	9182901.148	10646521.74	767730.7912	6772014.692
1a,1b-Dihomo prostaglandin F2?	62387796.24	22336381.83	5724704.383	4335443.58	12435028.3	37582361.93	90160393.52	6263299.918	5334647.946	4279165.542	10099526.19	5851736.206	6329760.779	1591338.174	3539778.829	1743215.162	91273454.7	5928039.62	4689803.365	5847657.218	139693019.8
4-Hydroxyphenylacetic acid	1002131.925	15649881.77	24178228.66	10062678.51	3646729.327	1644860.055	7924386.695	7724821.764	2333152.872	1759303.871	25819674.98	5725587.299	3012227.738	9911470.272	2224100.679	1763971.806	1611165.471	979397.2054	699268.4103	1680972.644	3142797.845
3-[4-methyl-1-(2-methylpropanoyl)-3-oxocyclohexyl]butanoic acid	206355133.7	262146762.2	335767741	121195372.7	185679356.4	157354272.2	215494447.4	176427275.6	211767319.4	107074351.8	210031723.7	149369019.5	213703067.9	174638538.9	138436278.6	202111386.4	239280933.4	163090557.2	152255042.4	167508478.1	291677638.4
(v)19(20)-DiHDPA	398481.5206	404001.3648	474588.7393	191392.8324	11252798.31	686301.9406	859131.5204	657453.1272	376002.7713	236557.2127	4567930.857	8718581.279	2914095.27	333427.9482	904594.4636	484788.9808	593208.858	646893.82	2194290.786	531669.7039	2522964.249
NP-020825	178932411.6	126321888.6	102089267.8	24352164.52	38455130.59	145053774.6	31299607.42	17888499.8	16698796.02	7318115.32	83683198.12	20628931.42	25325491.83	40213621.06	20399299.19	7858426.682	7900253.632	4285347.125	9905445.199	3930976.482	8999981.776
(1E)-5-hydroxy-1,7-diphenylhept-1-en-3-one	39559807.8	47334547.1	69297566.47	73342254.72	208678373.5	51542989.11	56186005.81	42333380.42	91973101.03	22923441.2	73019606.42	80132410.86	138750598.3	97638667.61	58770409.39	12882423.46	8804312.701	13559909.16	12181515	18538582.31	22316359.05
N-[2-methyl-6-(trifluoromethyl)pyridin-3-yl]-N'-(2-{[4-(trifluoromethyl)pyrimidin-2-yl]amino}ethyl)urea	7429401.868	6945081.48	36589068.39	10164114.59	18845069.09	105452809.8	127451128.1	72430062.15	298094501.2	11609300.63	102447168.7	23344458.48	33689241.54	34397549.61	96043992.47	34518825.71	4555257.358	68410778.81	149043238.2	30816593.52	42837301.14
Pyrimethamine	95726765.99	86672542.13	81954780.22	85560417.24	88292381.07	72099703.3	54574798.99	63901125.3	48312731.32	59055645.27	98238258.65	74461968.51	97247661.63	89587094.79	40731940.79	21635099.77	32449133.9	39737998.95	33258936.37	52620976.03	41152813.16
3-tert-Butyladipic acid	984858909.8	1089624985	1014482390	394367586.6	3896624187	748604663.8	117688336.6	485853105.4	589044744.7	274847305.8	1643089937	829570530	391205220.5	598695260.3	283532650.4	363552687.5	256301611	260943381.4	218540388.4	233160579.7	50247354.89
5,6-dimethoxy-2-(2-methoxyphenyl)-4H-chromen-4-one	659191979.6	656951497.4	562210147.8	764265921.2	1027581152	701098862.6	513746702.9	810948801.7	537685125.8	523291558.4	953465636.3	893862686.9	1025902752	828037002.6	263881464.9	351871948.7	512668326.4	358243669.2	342400997.4	528927756.2	344620752
NP-022229	15909033.51	34747297.46	8698573.096	80936509.28	136804872.1	1688419.879	14900766.92	69147780.7	69359658.56	115512924.8	123907144.4	3259543.993	51234622.15	240813458.2	110883101	56629489.69	26467600.43	28111652.29	30221527.54	61698041.01	10878414.86
Resolvin E1	8385242.294	6890542.015	5179255.848	2217963.823	4042400.281	6780305.827	101011975.1	18631197.82	59209859.4	3761356.993	5716487.273	3268610.015	5226857.076	9241206.245	71777738.77	4742180.039	26575368.08	77892717.81	111319280.9	13279225.7	16679257.2
4-[2-(2-methylphenyl)-2-oxoethyl]benzamide	17569981.89	3855090.953	20361969.7	9833785.084	15659412.56	3288633.584	14019597.7	16947454.53	3766748.644	15612296	64409305.87	3935482.462	6790184.194	3220980.69	7093793.306	886434.9459	10422907.41	4547477.612	933598.4362	10944019.16	812761.3968
2-Hydroxymyristic acid	1267445.344	4647957.794	3664827.621	1844749.274	2128570.297	5486597.141	2465698.295	17587727.12	4401153.94	1503254.789	2327681.774	3180000.342	6025349.791	2406762.545	758391.1187	5688912.504	1356079.618	1498328.222	2538224.143	2002312.954	935354.7916
N1-[5-(3,5-dimethylpiperidino)-4-fluoro-2-nitrophenyl]acetamide	3555063.433	2737886.577	1825979.148	97393039.57	11730031.46	3788947.207	1191252.529	8650266.82	2720917.956	7190180.937	7883177.328	1536722.008	3614014.895	65843408.36	9196175.698	3209127.016	5370038.424	2925609.374	1896458.322	7143177.257	1219450.998
1-(Carboxymethyl)cyclohexanecarboxylic acid	41110206.47	70817879.78	52054214.78	34299728.32	48699664.54	45580764.47	29523690.99	24946723.04	38048624.52	23500690.26	35841684.44	32522460.93	40659047.03	37567250.25	23581244.32	26164522.31	30980654.15	31429110.87	21769577.91	23676658.31	58655739.69
Alanyltyrosine	22118202.88	203014434.4	50061359.84	98852142.07	107539497.6	56844586.65	337461366	217625017.6	208111321.1	35961980.84	131476753.4	33842090.47	78643519	115068779.7	333442368.7	69630685.36	338263327.4	554518884.7	703742012.2	150189197.7	205219539.8
N-(2-furylmethylidene)-(4-{[(2-furylmethylidene)amino]methyl}cyclohexyl)methanamine	71637267.1	96227074.04	58221728.26	47916940.61	96285038.8	44588915.03	43723314.78	66153316.87	63342275.94	35470944.65	70676236.38	33088920.9	45588520.8	74229925.5	59797080.37	30512316.16	15489173.63	38985683.27	28252400.25	25999528.37	54326066.43
3-(methylsulfanyl)-5H-[1,2,4]triazino[5,6-b]indole	22578169.92	41186493.67	3051625.129	56416735.1	274980644.9	1428984.367	42928409.75	123176344.6	281833162.9	11826966.49	47837945.73	1080713.521	12420880.68	54541305.85	133476281.2	68228461.68	7780955.896	27629141.73	7293316.045	8625096.741	3871150.063
NP-010770	6251001.777	10807687.71	2238974.113	4471609.704	17225379.81	13903512.78	981985.708	28780085.41	7068252.275	18900250.69	8266840.477	14721307.71	15519616.08	11501498.8	2331429.91	449090.8428	7290779.072	2034317.157	3062247.819	6007950.373	3707185.142
1-Heptanesulfonic acid	4814815.494	4669266.045	1213625.755	186329.2531	110491.8643	145195.3872	262181.1411	138868.4525	288059.4196	69949.13855	400117.5885	91896.44953	129719.3502	445149.1592	159651.828	112198.7408	112928.4693	403739.6704	187769.5806	217128.1224	383914.4039
3,12-Dihydroxy-13-methoxypodocarpa-8,11,13-trien-7-one	1517089.564	10114055.41	4183770.942	654520.055	1757494.538	2386071.622	17321908.39	1517925.313	55583938.43	1972532.318	2830858.157	25495002.3	699425.5188	1390580.574	1453452.833	1451454	2873800.261	2888881.895	1596184.503	54773239.63	3741116.692
Imidazolelactic acid	121627.4643	1049012.384	947146.9994	212509.7216	153780.2588	240752.8034	167563.6079	295276.755	742427.5261	196297.2123	225632.3551	1956885.268	150403.0515	213882.2388	169792.2121	129248.0974	136027.1816	237272.454	181796.222	145178.2749	152673.0765
BB-22 3-Carboxyindole metabolite	6712016.402	6789853.912	5582009.342	38614701.04	14463448.9	9025824.548	21263997.24	134991915.3	10333094.88	36287204.93	20241469.69	97643293.67	44205500.07	35232031.6	3132653.44	1001990.857	6126346.89	30465315.42	35613384.26	383138.0086	27745494.19
3-[(1R,9S)-11-(4-Methoxybenzyl)-6-oxo-7,11-diazatricyclo[7.3.1.02,7]trideca-2,4-dien-5-yl]benzonitrile	98683448.71	232946188.3	188383312.8	319547814	250963861.8	142526238.8	162905773.6	253362986.2	203466669.1	164709125.7	247096186.9	90483534.31	98816449.26	368380838.2	222433023.7	260732945.7	269898103.1	181681085.9	148576563.6	214151665.1	226954424.3
13,14-dihydro Prostaglandin F1?	460830203	472050953.7	33425690.61	4444774.962	11134234.24	520169511.2	825387064.6	24272346.67	75616057.6	8031839.096	17644850.5	7271550.145	6925679.33	16671677.95	72700524.41	68210684.82	1541987298	25036995.25	76356458.5	22923522.39	5831843823
5,6-dimethoxyindan-1-one	18612130.69	29356347.36	11594953.92	1565940.196	3377799.91	4477500.591	1541465.14	3787374.009	3314805.078	1418983.339	2257565.781	840062.9835	4226904.552	4164022.319	3239688.929	2617602.017	1070266.736	2591279.335	3544734.426	2021499.345	4921754.806
3,8,9-trihydroxy-10-propyl-3,4,5,8,9,10-hexahydro-2H-oxecin-2-one	1959958280	1735311061	2742252168	2533162862	1234431410	780656533.4	1266681553	712035006.1	1066222196	1630791613	1843501480	953138025.3	1271994164	2683748083	1282102577	797763925.6	1547714560	1781349253	1380774144	1373563704	1359142345
NP-020760	2406081.953	30507043.45	18489861.88	1207968.447	2012894.378	3034513.472	29338186.89	16710772.23	86539312.79	822177.3875	1195358.37	1660541.302	1492240.587	1102456.972	50311484.4	96039861.58	38503842.51	52452964.45	111115564.1	13884229.75	45713755.73
NP-011223	10512867.98	23473487.78	8401841.168	9925849.822	3751101.962	33915308.36	345722282.4	89364178.41	73381371.27	19739178.77	33370767.96	4605937.506	12773513.47	4827295.545	201283853.3	10529564.64	140137709	277913817.6	329318736.6	32979931.17	41845790.23
N1-(1H-indol-4-yl)cyclohexane-1-carboxamide	762368.875	6591617.248	5931642.734	29764880.59	6658057.254	7807379.198	1465146.652	6018073.495	5440902.89	31711258.39	7293980.239	2056093.361	1301600.074	52219860.95	39158658.9	18422664.5	14787688.44	20100900.12	39333631.03	9298895.717	15868164.73
Progesterone	275199110.9	493312708.3	456112087	1430074.737	123783002.3	23377974.9	6642441.848	11400476.49	5688825.803	752380.3358	2584905.947	6527738.599	2630335.077	1487828.702	4348254.415	1647868.292	2183963.062	3410776.078	3443474.157	64260351.42	2278273.779
NP-020283	34952773.93	39770271.18	34527795.75	12811905	34700112.77	24191829.79	31888992.49	29492449.16	54933941.92	4575237.002	27984290.25	20579253.2	30586674.18	19220230.98	24357302.87	36633291.76	41656944.48	72622899.55	51695740.37	24650960.92	42072011.75
N-[4-(4-Fluorophenyl)-1-methyl-3-(trifluoromethyl)-1H-pyrazol-5-yl]-2,2-dimethylpropanamide	22709488.57	51272857.73	37877968.88	29915436.12	19304624.55	22168451.82	15308170.46	18754643.25	9107938.066	5572909.704	20040341.65	5158594.242	16494013.04	37156949.1	15978679.99	4615784.586	8588872.406	4828009.037	5555204.788	7421035.694	12012046.54
5-(Trifluoromethyl)-1,2-dihydropyridin-2-one	86941240.08	226102436.2	62586932.77	547325971.1	130294983.9	1689859.827	130693976.9	306404149.3	284892369.4	343930961.8	484433737.8	2546399.649	210155845	596715405.2	497478022.7	296136795.5	186111155.1	170162685.9	141782123.9	236811057.5	84618765
4-Acetamido-N-({(1S,4S,6S)-6-isopropyl-3-methyl-4-[2-(4-methyl-1-piperazinyl)-2-oxoethyl]-2-cyclohexen-1-yl}methyl)benzamide	204023.9071	965361.4355	4245310.878	274860.6872	353346.1851	279078.6034	10318877.56	369627.8847	6735808.818	9965116.728	3160772.758	248171.1543	172268.5652	182030.0939	6181403.972	140232.1316	141385.3326	1575328.38	369137.6901	4866787.091	1396822.165
Palmitic Acid	5513777.889	30767043.37	81597860.69	48006290.62	39055255.07	12796753.79	87461946.31	57392762.28	19558775.11	21821815.24	112571378.2	8190834.706	27647663.45	34763640.06	4994861.209	5311300.156	8008694.288	6411348.655	1031018.634	7745238.801	6354257.741
3-[4-(tert-butyl)-3-({5-[3-(trifluoromethyl)phenyl]-2H-1,2,3,4-tetraazol-2-yl}methyl)phenyl]-1,2,4-oxadiazole	3225306.684	2191712.493	1741498.609	2434105.897	8213905.71	1263204.876	333660.5022	2228486.84	1682915.942	993299.24	3615688.256	8648456.527	779231.358	4868522.092	527123.9201	409122.0203	1555374.793	1426369.303	1400702.435	531141.6846	415958.3203
N,N-Diisopropylethylamine (DIPEA)	11610576.53	333935745.2	42510297.05	224055947.4	334772172.7	12632672.14	130707616	229248535.4	272528805.6	21269047.35	44483931.03	20009829.98	15945380.45	381285910.4	12665956.99	285976143.9	35602475.94	22069710.59	24663106.11	228223639.1	39854366
4-cyclohexyl-2-{[2-nitro-4-(trifluoromethyl)phenyl]thio}-6-oxo-1,6-dihydropyrimidine-5-carbonitrile	228653.1278	88438.77481	117837.0083	699870.3286	31454.2549	64703.15984	93390.87021	164378.0715	223515.2047	18293839.09	4720077.783	186195.1228	218611.9891	2121113.608	120914.3436	38768.43543	140031.124	128079.631	358193.967	198336.7606	168611.9439
NP-018716	98138253.82	31218618.42	49174928.01	46472117.13	132048548.9	102384337	48291939.45	52613050.19	85755866.74	32379266.05	127248489.5	65166376.59	49823501.16	115969357.8	47356244.91	53664915.28	21257605.59	40953332.46	79324163.14	27451602.13	41733949.74
3-methyl-4-[2-(2-methylphenyl)hydrazono]-4,5-dihydro-1H-pyrazol-5-one	138993443	47327344.79	70351779.53	57491088.47	40913412.04	124440849.1	44085930.66	38881911.03	43276815.33	13565429.75	78247868.44	54416907.76	77966790.13	59558165.93	23455775.33	25341484.69	29249261.66	40740287.76	15809136.41	36416857.96	190335773.2
Pyridoxine	45564125.13	82655478.46	65563531	52727989.81	60516378.63	70764200.93	49713008.93	86969642.67	71847600.04	29401847.72	66385208.71	36403395.41	47452745.47	53082451.08	44368988.75	52713742.55	50822282.92	59193196.43	58144168.83	51279176.35	87055063.07
2,5-Dimethylphenol	119431971.8	177333587.7	213894212	57156721.98	144101138.6	120463539.3	69746939.07	58128436.69	61203587.87	30245972.1	115911632.9	67957336.91	45198096.34	76375178.85	46330866.59	42826696.77	41274853.86	39485423.62	30824010.78	48069495.51	61758788.56
