# Supplementary material for: Comparison of Metabolomic Signatures Between Low and Heavy Parasite Burden of Haemonchus contortus in Meat Goats Fed with Cynodon dactylon (Bermudagrass) and Crotalaria juncea L. (Sunn Hemp)
Source: Metabolites. 2025 Nov 14;15(11):741. doi: 10.3390/metabo15110741 (PMC12654777; doi:10.3390/metabo15110741)
Supplement: Supplementary file 1 [file metabolites-15-00741-s001.zip › LC_MS/LC_MS/lcms sunn hemp pathway/name_map.csv]

Query	Match	HMDB	PubChem	KEGG	SMILES	Comment
3,12-Dihydroxy-13-methoxypodocarpa-8,11,13-trien-7-one	NA	NA	NA	NA	NA	0
Testosterone propionate	Testosterone Propionate	HMDB0015489	5995	C08158	[H][C@@]12CC[C@H](OC(=O)CC)[C@@]1(C)CC[C@@]1([H])[C@@]2([H])CCC2=CC(=O)CC[C@]12C	1
Trolox	3,4-Dihydro-6-hydroxy-2,5,7,8-tetramethyl-2H-1-benzopyran-2-carboxylic acid	HMDB0038804	40634	NA	CC1=C(O)C(C)=C2CCC(C)(OC2=C1C)C(O)=O	1
9(1H)-Phenanthrenone	NA	NA	NA	NA	NA	0
(10E,12E)-9-hydroperoxyoctadeca-10,12-dienoic acid	NA	NA	NA	NA	NA	0
1a,1b-dihomo Prostaglandin F2	NA	NA	NA	NA	NA	0
Taurochenodeoxycholic Acid (sodium salt)	NA	NA	NA	NA	NA	0
(v)19(20)-DiHDPA	NA	NA	NA	NA	NA	0
NP-011548	NA	NA	NA	NA	NA	0
NP-004552	NA	NA	NA	NA	NA	0
5-[5-hydroxy-3-(hydroxymethyl)pentyl]-8a-(hydroxymethyl)-5,6-dimethyl-3,4,4a,5,6,7,8,8a-octahydronaphthalene-1-carboxylic acid	NA	NA	NA	NA	NA	0
6-keto Prostaglandin F1	NA	NA	NA	NA	NA	0
Imidazolelactic acid	Imidazolelactic acid	HMDB0002320	459122	C05132	OC(CN1C=CN=C1)C(O)=O	1
10-Propoxydecanoic acid	NA	NA	NA	NA	NA	0
NP-008095	NA	NA	NA	NA	NA	0
2,2,6,6-Tetramethyl-1-piperidinol (TEMPO)	NA	NA	NA	NA	NA	0
3-(methylsulfanyl)-5H-[1,2,4]triazino[5,6-b]indole	NA	NA	NA	NA	NA	0
Indole-3-acetic acid	Indoleacetic acid	HMDB0000197	802	C00954	OC(=O)CC1=CNC2=C1C=CC=C2	1
2-Cyclopentylphenol	NA	NA	NA	NA	NA	0
Sinomenine	NA	NA	NA	NA	NA	0
Tetradecanedioic acid	Tetradecanedioic acid	HMDB0000872	13185	C11002	OC(=O)CCCCCCCCCCCCC(O)=O	1
(5S)-5-hydroxy-1,7-diphenylheptan-3-one	NA	NA	NA	NA	NA	0
NP-005982	NA	NA	NA	NA	NA	0
N1-(2,3-dihydro-1,4-benzodioxin-2-ylmethyl)-2,2-dimethylpropanamide	NA	NA	NA	NA	NA	0
Prostaglandin B1	Prostaglandin B1	HMDB0002982	5280388	C00959	CCCCC[C@H](O)\C=C\C1=C(CCCCCCC(O)=O)C(=O)CC1	1
N1-(1H-indol-4-yl)cyclohexane-1-carboxamide	NA	NA	NA	NA	NA	0
3-[4-(tert-butyl)-3-({5-[3-(trifluoromethyl)phenyl]-2H-1,2,3,4-tetraazol-2-yl}methyl)phenyl]-1,2,4-oxadiazole	NA	NA	NA	NA	NA	0
2-Methyl-3-hydroxybutyric acid	2-Methyl-3-hydroxybutyric acid	HMDB0000354	160471	NA	CC(O)C(C)C(O)=O	1
4-(2-((4-Cyanophenyl)amino)oxazol-5-yl)benzonitrile	NA	NA	NA	NA	NA	0
4-Hydroxybenzoic acid	4-Hydroxybenzoic acid	HMDB0000500	135	C00156	OC(=O)C1=CC=C(O)C=C1	1
(v)11(12)-EET	NA	NA	NA	NA	NA	0
2-Oxindole	1,3-Dihydro-(2H)-indol-2-one	HMDB0061918	321710	C12312	O=C1CC2=CC=CC=C2N1	1
NP-003039	NA	NA	NA	NA	NA	0
2-Hydroxymyristic acid	2-Hydroxymyristic acid	HMDB0002261	1563	NA	CCCCCCCCCCCCC(O)C(O)=O	1
3-tert-Butyladipic acid	NA	NA	NA	NA	NA	0
(v)5(6)-DiHET	NA	NA	NA	NA	NA	0
Glycocholic acid	Glycocholic acid	HMDB0000138	10140	C01921	C[C@H](CCC(O)=NCC(O)=O)[C@H]1CC[C@H]2[C@@H]3[C@H](O)C[C@@H]4C[C@H](O)CC[C@]4(C)[C@H]3C[C@H](O)[C@]12C	1
NP-006656	NA	NA	NA	NA	NA	0
2'-Deoxyinosine	Deoxyinosine	HMDB0000071	65058	C05512	OC[C@H]1O[C@H](C[C@@H]1O)N1C=NC2=C1N=CNC2=O	1
5-Hydroxyindole-3-acetic acid	5-Hydroxyindoleacetic acid	HMDB0000763	1826	C05635	OC(=O)CC1=CNC2=C1C=C(O)C=C2	1
(v)15-HETE	NA	NA	NA	NA	NA	0
5-(Trifluoromethyl)-1,2-dihydropyridin-2-one	NA	NA	NA	NA	NA	0
NP-011223	NA	NA	NA	NA	NA	0
Artemisinin	NA	NA	NA	NA	NA	0
12-Hydroxydodecanoic acid	12-Hydroxydodecanoic acid	HMDB0002059	79034	C08317	OCCCCCCCCCCCC(O)=O	1
Metolachlor morpholinone	NA	NA	NA	NA	NA	0
BB-22 3-Carboxyindole metabolite	NA	NA	NA	NA	NA	0
13,14-dihydro-19(R)-hydroxy Prostaglandin E1	NA	NA	NA	NA	NA	0
13,14-dihydro Prostaglandin E1	NA	NA	NA	NA	NA	0
Ethylmalonic acid	Ethylmalonic acid	HMDB0000622	11756	NA	CCC(C(O)=O)C(O)=O	1
Decanamide	NA	NA	NA	NA	NA	0
Estriol	Estriol	HMDB0000153	5756	C05141	[H][C@@]12C[C@@H](O)[C@H](O)[C@@]1(C)CC[C@]1([H])C3=C(CC[C@@]21[H])C=C(O)C=C3	1
Methylmalonic acid	Methylmalonic acid	HMDB0000202	487	C02170	CC(C(O)=O)C(O)=O	1
5-[(1S,2R,4aR)-5-(Hydroxymethyl)-1,2,4a-trimethyl-1,2,3,4,4a,7,8,8a-octahydro-1-naphthalenyl]-3-methylpentanoic acid	NA	NA	NA	NA	NA	0
Bis(methylbenzylidene)sorbitol	NA	NA	NA	NA	NA	0
2-[(2S,4aR,8aS)-2-Hydroxy-4a-methyl-8-methylenedecahydro-2-naphthalenyl]acrylic acid	NA	NA	NA	NA	NA	0
3,8,9-trihydroxy-10-propyl-3,4,5,8,9,10-hexahydro-2H-oxecin-2-one	NA	NA	NA	NA	NA	0
Isoxsuprine	NA	NA	NA	NA	NA	0
Thymine	Thymine	HMDB0000262	1135	C00178	CC1=CNC(=O)NC1=O	1
(3beta,9xi)-3-(beta-D-Glucopyranosyloxy)-14-hydroxycarda-5,20(22)-dienolide	NA	NA	NA	NA	NA	0
Thymidine	Thymidine	HMDB0000273	5789	C00214	CC1=CN([C@H]2C[C@H](O)[C@@H](CO)O2)C(=O)NC1=O	1
Bisphenol A	Bisphenol A	HMDB0032133	6623	C13624	CC(C)(C1=CC=C(O)C=C1)C1=CC=C(O)C=C1	1
Galaxolidone	NA	NA	NA	NA	NA	0
L-Dopa	DOPA	HMDB0000181	6047	C00355	N[C@@H](CC1=CC=C(O)C(O)=C1)C(O)=O	1
11-Deoxy prostaglandin F1	NA	NA	NA	NA	NA	0
NP-020240	NA	NA	NA	NA	NA	0
NP-022068	NA	NA	NA	NA	NA	0
Sulfamonomethoxine	Sulfamonomethoxine	HMDB0258579	5332	C12540	COC1=NC=NC(NS(=O)(=O)C2=CC=C(N)C=C2)=C1	1
Arachidonic acid	Arachidonic acid	HMDB0001043	444899	C00219	CCCCC\C=C/C\C=C/C\C=C/C\C=C/CCCC(O)=O	1
(16R,17S)-8-(4-Morpholinyl)-17-[2-(4-morpholinyl)-2-oxoethyl]-12-oxa-1,4-diazatricyclo[14.3.1.06,11]icosa-6,8,10-trien-2-one	NA	NA	NA	NA	NA	0
Tetranor-12(S)-HETE	NA	NA	NA	NA	NA	0
4-[2-(2,3-Dihydroxy-5,6,8a-trimethyloctahydro-2H-spiro[naphthalene-1,2'-oxiran]-5-yl)ethyl]-5-hydroxy-2(5H)-furanone	NA	NA	NA	NA	NA	0
N1-[5-(3,5-dimethylpiperidino)-4-fluoro-2-nitrophenyl]acetamide	NA	NA	NA	NA	NA	0
Progesterone	Progesterone	HMDB0001830	5994	C00410	[H][C@@]12CC[C@H](C(C)=O)[C@@]1(C)CC[C@@]1([H])[C@@]2([H])CCC2=CC(=O)CC[C@]12C	1
Jasmonic acid	Jasmonic acid	HMDB0032797	5281166	C08491	CC\C=C/C[C@@H]1[C@@H](CC(O)=O)CCC1=O	1
13,14-dihydro Prostaglandin F1	NA	NA	NA	NA	NA	0
Suberic acid	Suberic acid	HMDB0000893	10457	C08278	OC(=O)CCCCCCC(O)=O	1
2-Isopropylmalic acid	2-Isopropylmalic acid	HMDB0000402	5280523	C02504	CC(C)[C@@](O)(CC(O)=O)C(O)=O	1
Stearamide	Octadecanamide	HMDB0034146	31292	C13846	CCCCCCCCCCCCCCCCCC(N)=O	1
NP-002047	NA	NA	NA	NA	NA	0
Gentisic acid	Gentisic acid	HMDB0000152	3469	C00628	OC(=O)C1=C(O)C=CC(O)=C1	1
2-Hydroxyvaleric acid	2-Hydroxyvaleric acid	HMDB0001863	98009	NA	CCCC(O)C(O)=O	1
N,N-Diisopropylethylamine (DIPEA)	NA	NA	NA	NA	NA	0
Finasteride	Finasteride	HMDB0001984	57363	NA	[H][C@@]12CC[C@H](C(=O)NC(C)(C)C)[C@@]1(C)CC[C@@]1([H])[C@@]2([H])CC[C@@]2([H])NC(=O)C=C[C@]12C	1
Hexadecanamide	Palmitic amide	HMDB0012273	69421	NA	CCCCCCCCCCCCCCCC(N)=O	1
Prostaglandin F3	NA	NA	NA	NA	NA	0
NP-010770	NA	NA	NA	NA	NA	0
Testosterone cypionate	Testosterone cypionate	NA	441404	C08156	C12CC3(CCC4=CC(=O)CC43C)1CC2OC(=O)CCC1CCCC1	1
Valeric acid	Valeric acid	HMDB0000892	7991	C00803	CCCCC(O)=O	1
Tomatidine	Tomatidine	HMDB0034731	312827	C10826	CC1C2C(CC3C4CCC5CC(O)CCC5(C)C4CCC23C)OC11CCC(C)CN1	1
Proline	Proline	HMDB0000162	145742	C00148	OC(=O)[C@@H]1CCCN1	1
Resolvin E1	Resolvin E1	HMDB0010410	25063347	NA	CCC(O)\C=C\C=C/CC(O)\C=C\C=C\C=C/C(O)CCCC(O)=O	1
(+/-)12(13)-DiHOME	NA	NA	NA	NA	NA	0
6-Methylquinoline	6-Methylquinoline	HMDB0033115	7059	NA	CC1=CC2=C(C=C1)N=CC=C2	1
Trinexapac	NA	NA	NA	NA	NA	0
N-(cyclopropylmethyl)-2-{[(1,2-dimethyl-1H-imidazol-4-yl)sulfonyl]amino}benzamide	NA	NA	NA	NA	NA	0
NP-020283	NA	NA	NA	NA	NA	0
octadec-9-ynoic acid	NA	NA	NA	NA	NA	0
Flurandrenolide	Flurandrenolide	HMDB0014984	15209	NA	[H][C@@]12C[C@@]3([H])[C@]4([H])C[C@]([H])(F)C5=CC(=O)CC[C@]5(C)[C@@]4([H])[C@@H](O)C[C@]3(C)[C@@]1(OC(C)(C)O2)C(=O)CO	1
Isophorone	3,5,5-Trimethyl-2-cyclohexen-1-one	HMDB0031195	6544	C14743	CC1=CC(=O)CC(C)(C)C1	1
Methyl indole-3-acetate	Indole-3-methyl acetate	HMDB0029738	74706	NA	COC(=O)CC1=CNC2=C1C=CC=C2	1
NP-001596	NA	NA	NA	NA	NA	0
Pyridoxine	Pyridoxine	HMDB0000239	1054	C00314	CC1=C(O)C(CO)=C(CO)C=N1	1
2-Hydroxycaproic acid	2-Hydroxycaproic acid	HMDB0001624	99824	NA	CCCCC(O)C(O)=O	1
1,4a-dimethyl-9-oxo-7-(propan-2-yl)-1,2,3,4,4a,9,10,10a-octahydrophenanthrene-1-carboxylic acid	NA	NA	NA	NA	NA	0
NP-017061	NA	NA	NA	NA	NA	0
Oleamide	Oleamide	HMDB0002117	5283387	C19670	CCCCCCCC\C=C/CCCCCCCC(N)=O	1
Prostaglandin F1	Prostaglandin F1a	HMDB0002685	5280939	C06475	CCCCC[C@H](O)\C=C\[C@H]1[C@H](O)C[C@H](O)[C@@H]1CCCCCCC(O)=O	1
4-Hydroxybenzaldehyde	4-Hydroxybenzaldehyde	HMDB0011718	126	C00633	OC1=CC=C(C=O)C=C1	1
(v)-Abscisic acid	NA	NA	NA	NA	NA	0
9-Oxo-4,5,6,7,8,9-hexahydropyrazolo[5,1-b]quinazoline-3-carbonitrile	NA	NA	NA	NA	NA	0
3-(tert-butyl)-1-methyl-N-(6-quinoxalinyl)-1H-pyrazole-5-carboxamide	NA	NA	NA	NA	NA	0
NP-000294	NA	NA	NA	NA	NA	0
Labdanolic acid	NA	NA	NA	NA	NA	0
Stearoyl ethanolamide	Stearoylethanolamide	HMDB0013078	27902	NA	CCCCCCCCCCCCCCCCCC(=O)NCCO	1
Linoleic acid-biotin	NA	NA	NA	NA	NA	0
1,5-Isoquinolinediol	NA	NA	NA	NA	NA	0
