# Supplementary material for: Comparison of Metabolomic Signatures Between Low and Heavy Parasite Burden of Haemonchus contortus in Meat Goats Fed with Cynodon dactylon (Bermudagrass) and Crotalaria juncea L. (Sunn Hemp)
Source: Metabolites. 2025 Nov 14;15(11):741. doi: 10.3390/metabo15110741 (PMC12654777; doi:10.3390/metabo15110741)
Supplement: Supplementary file 1 [file metabolites-15-00741-s001.zip › LC_MS/LC_MS/lcms sunn hemp pathway/pathway_results.csv]

	Total	Expected	Hits	Raw p	-log10(p)	Holm adjust	FDR	Impact
Pyrimidine metabolism	38	0.36609	2	0.049873	1.3021	1	1	0
Tryptophan metabolism	41	0.39499	2	0.057215	1.2425	1	1	0.0139
Tyrosine metabolism	42	0.40462	2	0.059744	1.2237	1	1	0.11085
Vitamin B6 metabolism	9	0.086705	1	0.083645	1.0776	1	1	0.07843
Ubiquinone and other terpenoid-quinone biosynthesis	19	0.18304	1	0.1689	0.77236	1	1	0
Steroid hormone biosynthesis	78	0.75145	2	0.17095	0.76714	1	1	0.05475
Biosynthesis of unsaturated fatty acids	36	0.34682	1	0.29707	0.52714	1	1	0
Arginine and proline metabolism	36	0.34682	1	0.29707	0.52714	1	1	0.01744
Valine, leucine and isoleucine degradation	40	0.38536	1	0.32442	0.48889	1	1	0.02264
Arachidonic acid metabolism	45	0.43353	1	0.35721	0.44708	1	1	0.29316
Primary bile acid biosynthesis	46	0.44316	1	0.36358	0.43939	1	1	0.02285
Purine metabolism	71	0.68401	1	0.50507	0.29665	1	1	0.00668
