# Supplementary material for: Comparison of Metabolomic Signatures Between Low and Heavy Parasite Burden of Haemonchus contortus in Meat Goats Fed with Cynodon dactylon (Bermudagrass) and Crotalaria juncea L. (Sunn Hemp)
Source: Metabolites. 2025 Nov 14;15(11):741. doi: 10.3390/metabo15110741 (PMC12654777; doi:10.3390/metabo15110741)
Supplement: Supplementary file 1 [file metabolites-15-00741-s001.zip › LC_MS/LC_MS/lcms sunn hemp pathway/Rhistory.R]

# PID of current job: 2485387
mSet<-InitDataObjects("conc", "pathora", FALSE, 150)
cmpd.vec<-c("3,12-Dihydroxy-13-methoxypodocarpa-8,11,13-trien-7-one","Testosterone propionate","Trolox","9(1H)-Phenanthrenone","(10E,12E)-9-hydroperoxyoctadeca-10,12-dienoic acid","1a,1b-dihomo Prostaglandin F2","Taurochenodeoxycholic Acid (sodium salt)","(v)19(20)-DiHDPA","NP-011548","NP-004552","5-[5-hydroxy-3-(hydroxymethyl)pentyl]-8a-(hydroxymethyl)-5,6-dimethyl-3,4,4a,5,6,7,8,8a-octahydronaphthalene-1-carboxylic acid","6-keto Prostaglandin F1","Imidazolelactic acid","10-Propoxydecanoic acid","NP-008095","2,2,6,6-Tetramethyl-1-piperidinol (TEMPO)","3-(methylsulfanyl)-5H-[1,2,4]triazino[5,6-b]indole","Indole-3-acetic acid","2-Cyclopentylphenol","Sinomenine","Tetradecanedioic acid","(5S)-5-hydroxy-1,7-diphenylheptan-3-one","NP-005982","N1-(2,3-dihydro-1,4-benzodioxin-2-ylmethyl)-2,2-dimethylpropanamide","Prostaglandin B1","N1-(1H-indol-4-yl)cyclohexane-1-carboxamide","3-[4-(tert-butyl)-3-({5-[3-(trifluoromethyl)phenyl]-2H-1,2,3,4-tetraazol-2-yl}methyl)phenyl]-1,2,4-oxadiazole","2-Methyl-3-hydroxybutyric acid","4-(2-((4-Cyanophenyl)amino)oxazol-5-yl)benzonitrile","4-Hydroxybenzoic acid","(v)11(12)-EET","2-Oxindole","NP-003039","2-Hydroxymyristic acid","3-tert-Butyladipic acid","(v)5(6)-DiHET","Glycocholic acid","NP-006656","2'-Deoxyinosine","5-Hydroxyindole-3-acetic acid","(v)15-HETE","5-(Trifluoromethyl)-1,2-dihydropyridin-2-one","NP-011223","Artemisinin","12-Hydroxydodecanoic acid","Metolachlor morpholinone","BB-22 3-Carboxyindole metabolite","13,14-dihydro-19(R)-hydroxy Prostaglandin E1","13,14-dihydro Prostaglandin E1","Ethylmalonic acid","Decanamide","Estriol","Methylmalonic acid","5-[(1S,2R,4aR)-5-(Hydroxymethyl)-1,2,4a-trimethyl-1,2,3,4,4a,7,8,8a-octahydro-1-naphthalenyl]-3-methylpentanoic acid","Bis(methylbenzylidene)sorbitol","2-[(2S,4aR,8aS)-2-Hydroxy-4a-methyl-8-methylenedecahydro-2-naphthalenyl]acrylic acid","3,8,9-trihydroxy-10-propyl-3,4,5,8,9,10-hexahydro-2H-oxecin-2-one","Isoxsuprine","Thymine","(3beta,9xi)-3-(beta-D-Glucopyranosyloxy)-14-hydroxycarda-5,20(22)-dienolide","Thymidine","Bisphenol A","Galaxolidone","L-Dopa","11-Deoxy prostaglandin F1","NP-020240","NP-022068","Sulfamonomethoxine","Arachidonic acid","(16R,17S)-8-(4-Morpholinyl)-17-[2-(4-morpholinyl)-2-oxoethyl]-12-oxa-1,4-diazatricyclo[14.3.1.06,11]icosa-6,8,10-trien-2-one","Tetranor-12(S)-HETE","4-[2-(2,3-Dihydroxy-5,6,8a-trimethyloctahydro-2H-spiro[naphthalene-1,2'-oxiran]-5-yl)ethyl]-5-hydroxy-2(5H)-furanone","N1-[5-(3,5-dimethylpiperidino)-4-fluoro-2-nitrophenyl]acetamide","Progesterone","Jasmonic acid","13,14-dihydro Prostaglandin F1","Suberic acid","2-Isopropylmalic acid","Stearamide","NP-002047","Gentisic acid","2-Hydroxyvaleric acid","N,N-Diisopropylethylamine (DIPEA)","Finasteride","Hexadecanamide","Prostaglandin F3","NP-010770","Testosterone cypionate","Valeric acid","Tomatidine","Proline","Resolvin E1","(+/-)12(13)-DiHOME","6-Methylquinoline","Trinexapac","N-(cyclopropylmethyl)-2-{[(1,2-dimethyl-1H-imidazol-4-yl)sulfonyl]amino}benzamide","NP-020283","octadec-9-ynoic acid","Flurandrenolide","Isophorone","Methyl indole-3-acetate","NP-001596","Pyridoxine","2-Hydroxycaproic acid","1,4a-dimethyl-9-oxo-7-(propan-2-yl)-1,2,3,4,4a,9,10,10a-octahydrophenanthrene-1-carboxylic acid","NP-017061","Oleamide","Prostaglandin F1","4-Hydroxybenzaldehyde","(v)-Abscisic acid","9-Oxo-4,5,6,7,8,9-hexahydropyrazolo[5,1-b]quinazoline-3-carbonitrile","3-(tert-butyl)-1-methyl-N-(6-quinoxalinyl)-1H-pyrazole-5-carboxamide","NP-000294","Labdanolic acid","Stearoyl ethanolamide","Linoleic acid-biotin","1,5-Isoquinolinediol")
mSet<-Setup.MapData(mSet, cmpd.vec);
mSet<-CrossReferencing(mSet, "name");
mSet<-CreateMappingResultTable(mSet)
mSet<-SetKEGG.PathLib(mSet, "chx", "current")
mSet<-SetMetabolomeFilter(mSet, F);
mSet<-CalculateOraScore(mSet, "rbc", "hyperg")
mSet<-PlotPathSummary(mSet, F, "path_view_0_", "png", 150, width=NA, NA, NA )
mSet<-SaveTransformedData(mSet)
