# Supplementary material for: Comparison of Metabolomic Signatures Between Low and Heavy Parasite Burden of Haemonchus contortus in Meat Goats Fed with Cynodon dactylon (Bermudagrass) and Crotalaria juncea L. (Sunn Hemp)
Source: Metabolites. 2025 Nov 14;15(11):741. doi: 10.3390/metabo15110741 (PMC12654777; doi:10.3390/metabo15110741)
Supplement: Supplementary file 1 [file metabolites-15-00741-s001.zip › LC_MS/LC_MS/oplsda_vip bermuda.csv]

	V1	V2
Gentisic acid	2.47308627060332	0.759296245971828
NP-020156	2.35770616177528	0.692835067675016
Protocatechuic acid	2.35189469778412	0.837452733822232
Aflatoxin G2	2.34090369942537	1.2033551124496
Methyl indole-3-acetate	2.11523899989885	0.382140137686422
Isophorone	2.01023277264258	1.28758952603086
Catechol	1.95258028232885	0.861149997485588
(5-Amino[1,2,3]triazolo[1,5-a]quinazolin-3-yl)(morpholino)methanone	1.93874341958143	0.47848429239983
Bis(methylbenzylidene)sorbitol	1.93504898804385	0.973587785186073
4-Hydroxyphenylacetic acid	1.92826728386591	1.38773975874089
2-Oxindole	1.91823998719655	1.33263174260078
N-(2,4-Dimethylphenyl)-N'-methylimidoformamide	1.89724446659737	1.12610866759045
Prostaglandin F1?	1.87061766718168	0.712424951051629
Gramine	1.8582762333057	0.306342385189329
4-Cyano-N-({(1S,4S,6S)-6-isopropyl-3-methyl-4-[2-(4-methyl-1-piperazinyl)-2-oxoethyl]-2-cyclohexen-1-yl}methyl)benzamide	1.84034466486176	0.751755052468894
Stearamide	1.78551210307147	1.29979190439368
Decanamide	1.78432607893605	0.87236626863875
Hexadecanamide	1.77289379604175	1.27380362742603
Oleamide	1.77181153241501	1.24260948347124
Daidzein	1.74059339754495	0.464287570250961
5-(1,2,4a,5-tetramethyl-7-oxo-1,2,3,4,4a,7,8,8a-octahydronaphthalen-1-yl)-3-methylpentanoic acid	1.68743355131582	1.08217996544009
Bis(4-ethylbenzylidene)sorbitol	1.66461153903067	1.07885243587057
Palmitic Acid	1.66175487543278	1.47883329989518
octadec-9-ynoic acid	1.65408627173861	1.25322415918415
(v)11(12)-EET	1.64447765200356	1.44059548878006
2,2,6,6-Tetramethyl-1-piperidinol (TEMPO)	1.64224467782872	0.569540707775366
NP-018362	1.61892756384244	1.33604098127854
4-Methyl-5-thiazoleethanol	1.60605882285299	0.691861378659723
3-tert-Butyladipic acid	1.57545167425425	0.405246878718258
(3beta,9xi)-3-(beta-D-Glucopyranosyloxy)-14-hydroxycarda-5,20(22)-dienolide	1.57354234113891	0.704195906866876
4-Hydroxyephedrine	1.56105975111781	0.530372160083729
Geranylgeranyl pyrophosphate	1.55870928827323	0.189577644355699
Sinomenine	1.54640713149133	1.42998564004543
Lasalocid A	1.53663383081033	1.38796602547398
3-Isopropylmalic acid	1.52299388768299	0.480084014912297
NP-010770	1.50910916251215	0.685145215843541
L-Dopa	1.50808787691453	0.512781347325235
NP-022229	1.49323824311126	0.975582420944026
2'-Deoxyinosine	1.48662054927243	1.36304945414346
Prostaglandin K2	1.48496500528735	0.271762343268868
NP-011548	1.45695763185788	1.28308260611836
5-(4-carboxy-3-methylbutyl)-5,6,8a-trimethyl-3-oxo-3,4,4a,5,6,7,8,8a-octahydronaphthalene-1-carboxylic acid	1.45400664572563	0.190678653576121
?17-6-keto Prostaglandin F1?	1.45382220743674	0.77812554910281
2-Amino-1,3,4-octadecanetriol	1.44021342244925	1.51312982169975
Glycerophospho-N-palmitoyl ethanolamine	1.42834915484457	0.575750202638414
3-(methylsulfanyl)-5H-[1,2,4]triazino[5,6-b]indole	1.40800451175616	0.339649144357855
NP-008993	1.388695201318	1.56961581946094
(2E)-5-[(8aS)-2,5,5,8a-tetramethyl-3-oxo-3,4,4a,5,6,7,8,8a-octahydronaphthalen-1-yl]-3-methylpent-2-enoic acid	1.38156096339147	1.43638134713941
SB236057A	1.32625948697097	1.35626478473871
NP-001596	1.32312018902578	0.975865257961587
(v)9-HpODE	1.32276610788658	0.308906903849296
Guanine	1.31810568688165	1.10465063258428
2-Methyl-3-hydroxybutyric acid	1.31069676161665	1.5024399054931
8-{3-Oxo-2-[(2E)-2-penten-1-yl]-1-cyclopenten-1-yl}octanoic acid	1.30767479803052	1.46429111809606
NP-019748	1.30251225510058	0.632743901924559
BB-22 3-Carboxyindole metabolite	1.29712746262948	0.586880324330479
3,3-Dimethylglutaric acid	1.2897234842829	0.296247989981427
Indole-3-acetic acid	1.28672482123516	0.660953099073952
Azelaic acid	1.28454330531167	0.0796040979553626
(+/-)12-HpETE	1.27787787620828	1.42826098089718
3-[(1R,9S)-11-(4-Methoxybenzyl)-6-oxo-7,11-diazatricyclo[7.3.1.02,7]trideca-2,4-dien-5-yl]benzonitrile	1.27294007510752	0.738966468513246
Prostaglandin F2?	1.27222262386262	1.44153573130717
Salicylic acid	1.26582514524993	1.27044708616966
NP-022531	1.26152419030759	1.35838076638798
2-[(2S,4aR,8aS)-2-Hydroxy-4a-methyl-8-methylenedecahydro-2-naphthalenyl]acrylic acid	1.24659381828434	0.53818270239507
Alanyltyrosine	1.24231072951517	0.801672313501609
Methylmalonic acid	1.2395515070083	0.363905326568806
NP-002047	1.23025793446999	0.196507415974109
5,6-dimethoxyindan-1-one	1.22036946374219	1.37957529984638
Progesterone	1.2192973385109	0.296108194160847
Octyl gallate	1.20525078282401	0.512928552080388
Prostaglandin A1	1.20493453751305	0.638788555871045
NP-006862	1.20118580579679	1.54080803631284
Trimethoprim	1.19920527573619	0.691972997493184
Arachidonic acid	1.1851912022987	0.264317887748862
Isoxsuprine	1.18051804050285	1.47540390842001
2-[(2-Methylphenyl)thio]benzoic acid	1.17736550132733	0.552461687068347
N-[2-methyl-6-(trifluoromethyl)pyridin-3-yl]-N'-(2-{[4-(trifluoromethyl)pyrimidin-2-yl]amino}ethyl)urea	1.16034668566789	1.4595694129211
Stearoyl ethanolamide	1.15993574942543	0.727009274862654
12-Hydroxydodecanoic acid	1.15467824571914	0.908331336421278
1-Heptanesulfonic acid	1.14959615484238	1.40692266656281
ethyl 6-methyl-5-(4-phenyl-1,3-thiazol-2-yl)-2-(trifluoromethyl)nicotinate	1.14723632694037	0.752636587132155
Metolachlor morpholinone	1.14648729246609	0.0357825922308313
NP-006656	1.14564032582644	0.270350582971518
Asiatic acid	1.14466280369123	1.51804050733473
N-[(1S,2S,8S,8aS)-8-Hydroxy-7-{(2S)-1-[(2R)-2-(methoxymethyl)-1-pyrrolidinyl]-1-oxo-2-propanyl}-1,4a-dimethyldecahydro-2-naphthalenyl]-5-pyrimidinecarboxamide	1.14436296137571	1.47747913917705
Thymidine	1.13423708362673	1.44065010837937
Glycodeoxycholic Acid (hydrate)	1.1291800923431	0.584101287767801
(2E)-2-[2-(1,2,4a,5-tetramethyl-1,2,3,4,4a,7,8,8a-octahydronaphthalen-1-yl)ethyl]but-2-enedioic acid	1.12788496020085	0.416352581205631
N-(2-furylmethylidene)-(4-{[(2-furylmethylidene)amino]methyl}cyclohexyl)methanamine	1.12507707999933	1.00382994559922
(v)17(18)-EpETE	1.1238653433441	1.37198708232639
8,12-iso-iPF2?-VI-1,5-lactone	1.11956191129196	1.4711043576642
NP-020760	1.11950924104402	1.56517777276077
Mesterolone	1.11509653173063	1.35030873222185
Pyridoxine	1.1033658584245	0.79269609564686
Ageratriol	1.09702221705208	0.645797999890464
(11E,15Z)-9,10,13-trihydroxyoctadeca-11,15-dienoic acid	1.09460608796385	1.12440149122303
Artemisinin	1.09183251892603	1.52278446709526
NP-016928	1.08965320719069	1.5553257045902
N-Benzyl-2-{(3R,4S)-3-[(5-butyl-1,2-oxazol-3-yl)methyl]-4-piperidinyl}acetamide	1.08307377225054	0.427848332960813
Cannabidiolic acid	1.07474700468482	0.429066428272881
Thymine	1.07168562160947	1.37243456081498
2-Furyl(5-hydroxy-1-benzofuran-3-yl)methanone	1.06791308674154	1.48295213429501
10-Propoxydecanoic acid	1.06370701596366	0.432649942870804
15(R),19(R)-hydroxy Prostaglandin F2?	1.06236902645631	1.02105396994183
19(R)-hydroxy Prostaglandin F1?	1.06197577962574	1.40911102565096
NP-002676	1.0486428381588	0.5193511490158
1,5-Isoquinolinediol	1.04726288380462	1.41262667682953
5,6-dimethoxy-2-(2-methoxyphenyl)-4H-chromen-4-one	1.03286945186808	1.39419881055072
Dothiepin	1.03000921103309	0.632296525178397
Trinexapac	1.02491692621969	0.297674495979926
(v)11(12)-DiHET	1.01830464461669	1.39589967467394
6-methoxy-2,3,4,9-tetrahydro-1H-beta-carbolin-1-one	1.00860717714729	0.0954029195859532
Taurochenodeoxycholic Acid (sodium salt)	1.00701882308538	0.589179752084576
3,8,9-trihydroxy-10-propyl-3,4,5,8,9,10-hexahydro-2H-oxecin-2-one	1.00088848167969	0.961492960781552
5-[5-(methoxycarbonyl)-5,8a-dimethyl-2-methylidene-decahydronaphthalen-1-yl]-3-methylpentanoic acid	0.991059181778807	0.211376722339188
N1-[2-(4-chlorophenyl)-2-oxoethyl]-4-chlorobenzamide	0.990750163847015	0.486578295591394
5-Hydroxyindole-3-acetic acid	0.989319830827625	0.144481456162808
4-Ethylphenol	0.988150999054546	0.218498498699843
Mesalamine	0.985350733102653	1.31343234408826
NP-002322	0.981228192616138	1.30191009587257
2,4,6-trihydroxy-5-(1-{5-hydroxy-1,1,2,5-tetramethyl-decahydro-1H-cyclopropa[e]azulen-2-yl}-3-methylbutyl)benzene-1,3-dicarbaldehyde	0.971143062580621	0.86039718220813
4-cyclohexyl-2-{[2-nitro-4-(trifluoromethyl)phenyl]thio}-6-oxo-1,6-dihydropyrimidine-5-carbonitrile	0.970306099349718	1.56957509679111
(16R,17S)-8-(4-Morpholinyl)-17-[2-(4-morpholinyl)-2-oxoethyl]-12-oxa-1,4-diazatricyclo[14.3.1.06,11]icosa-6,8,10-trien-2-one	0.969905419673025	0.816314257283345
Testosterone cypionate	0.963262938866556	0.551234746349384
Hydrocinnamic acid	0.962283372009864	0.151766869254416
N-(cyclopropylmethyl)-2-{[(1,2-dimethyl-1H-imidazol-4-yl)sulfonyl]amino}benzamide	0.959809442451591	1.10101159342223
tert-Butyl N-[1-(aminocarbonyl)-3-methylbutyl]carbamate	0.958668056486181	1.39953854589727
NP-004020	0.957392024923698	0.383601210087434
?-Muricholic acid	0.954941695544298	0.660623239738171
3-(tert-butyl)-1-methyl-N-(6-quinoxalinyl)-1H-pyrazole-5-carboxamide	0.95443049164574	0.572632309331209
Lenalidomide	0.95387545478619	0.397066328279014
NP-021050	0.94933987034039	0.731831108187709
18-?-Glycyrrhetinic acid	0.945625627770659	0.568941647550102
Homogentisic acid	0.945542657566178	1.34859103119926
12-Oxo phytodienoic acid	0.943479608006549	1.17530734760039
NP-021293	0.938331152610355	0.227708879108825
Andrographolide	0.938167694559779	0.500797781645685
5-[(1S,2R,4aR)-5-(Hydroxymethyl)-1,2,4a-trimethyl-1,2,3,4,4a,7,8,8a-octahydro-1-naphthalenyl]-3-methylpentanoic acid	0.929816531052831	1.54662189961664
15-OxoEDE	0.92939432846118	1.53721666361175
L-Norleucine	0.929151237865921	1.1139287952621
NP-000294	0.9275925730423	1.4916645383756
Valeric acid	0.922652822835033	0.215880616748614
Testosterone undecanoate	0.919865064427049	0.231718412925189
5-(Trifluoromethyl)-1,2-dihydropyridin-2-one	0.912768219240524	0.51043416129632
5-(2-Thienyl)nicotinic acid	0.91142568628036	1.56458423705172
Methyl 2-hydroxy-4-{3-[(4-oxo-3-phenyl-4H-chromen-7-yl)oxy]propoxy}-3-propylbenzoate	0.911129646337832	1.55112240779583
Citral	0.903904167190088	1.49533260728583
Butylparaben	0.903310292226432	1.19251944370091
Labdanolic acid	0.9019109014017	1.54038585943935
Arjungenin	0.899058241765866	1.58707373093637
(5S)-5-hydroxy-1,7-diphenylheptan-3-one	0.89892817774629	1.49512434991723
(3R,6R)-6-{[4-(2-Hydroxyethyl)-1H-1,2,3-triazol-1-yl]methyl}-N-(3-pyridinylmethyl)quinuclidine-3-carboxamide	0.89106965111771	0.734129290632563
3-methyl-4-[2-(2-methylphenyl)hydrazono]-4,5-dihydro-1H-pyrazol-5-one	0.890096207691504	1.02441226572159
Adipic acid	0.887526188928364	1.55331666857324
N1-[5-(3,5-dimethylpiperidino)-4-fluoro-2-nitrophenyl]acetamide	0.886764343408235	0.0943681065022806
NP-004917	0.880902338057961	0.657428914707811
2,3-dinor-8-iso Prostaglandin F2?	0.879401200039904	1.09659987748285
19(R)-hydroxy Prostaglandin A2	0.875082326320777	0.632116898372368
2-(4-chlorophenoxy)-N-(2-oxo-3-azepanyl)nicotinamide	0.87160956774187	0.530158855949977
Benzaldehyde 1-[2-(tert-butyl)-5-(trifluoromethyl)pyrazolo[1,5-a]pyrimidin-7-yl]hydrazone	0.861907891444963	0.63558899249886
4-Hydroxybenzoic acid	0.861351236064608	0.856633954563996
2-Hydroxymyristic acid	0.856898557188868	1.00911272721657
Corchorifatty acid F	0.847151412178169	0.417698410260741
Corticosterone	0.842580149170463	0.116872835862062
(v)19(20)-DiHDPA	0.839634098746064	0.963957283649153
Senkyunolide H	0.835144140297581	1.0982714291249
4-[2-(2-methylphenyl)-2-oxoethyl]benzamide	0.826506592162916	0.321405158566489
Trolox	0.821833607030895	0.731450201037795
Testosterone propionate	0.814702765240089	0.113324257212148
2-(8-Hydroxy-4a,8-dimethyldecahydro-2-naphthalenyl)acrylic acid	0.804693906185899	1.42941401568769
NP-020521	0.793085997609341	0.637740623646376
NP-018348	0.791943345832585	1.54755155968354
N-[4-(4-Fluorophenyl)-1-methyl-3-(trifluoromethyl)-1H-pyrazol-5-yl]-2,2-dimethylpropanamide	0.790513568515759	0.542492068149437
Galaxolidone	0.787036868394531	1.00962280499201
Leucylproline	0.784996271892307	1.27158482867566
Dodecanedioic acid	0.773541237493849	0.547275763145014
Sulfamonomethoxine	0.755820553968383	0.686311457866416
Suberic acid	0.755320403516227	0.0544627743010269
(v)13-HODE	0.755046143834949	0.82566194977379
6-keto Prostaglandin F1?	0.754410057892811	1.25017185601951
4-(2-((4-Cyanophenyl)amino)oxazol-5-yl)benzonitrile	0.74267372935041	0.256675348554828
NP-003039	0.739761884401697	1.61845518872337
3-(2-methylpropyl)-octahydropyrrolo[1,2-a]pyrazine-1,4-dione	0.739691743791862	0.100833568701119
13,14-dihydro Prostaglandin F1?	0.734741715887804	0.530645244810984
Propranolol	0.734495320964053	0.529123196029658
NP-012972	0.734281138534176	1.36439370603151
Ethylmalonic acid	0.724071635002939	0.195932433623957
3,12-Dihydroxy-13-methoxypodocarpa-8,11,13-trien-7-one	0.723045311841612	0.781411882391333
5-[5-hydroxy-3-(hydroxymethyl)pentyl]-8a-(hydroxymethyl)-5,6-dimethyl-3,4,4a,5,6,7,8,8a-octahydronaphthalene-1-carboxylic acid	0.721626161903698	1.34650585220864
8-Isoprostaglandin F1?	0.71922260509717	1.36034843434253
Prostaglandin B1	0.71453632437331	1.2894981251385
Eucalyptol	0.712996983524404	0.46096940252992
NP-022068	0.702184174029456	1.40579016380826
NP-005821	0.696578341246893	0.92029750063369
Resolvin E1	0.690966076049012	1.03060727482354
2-Isopropylmalic acid	0.685016565130391	0.638161164300749
Tetradecanedioic acid	0.677523309531133	0.560116659807278
NP-004552	0.668857203863783	1.62194730505103
2-Hydroxycaproic acid	0.651739602910076	1.25627586104723
N-[1-(2-chloro-6-fluorobenzyl)-4-piperidinyl]-5-methyl-1-phenyl-1H-pyrazole-3-carboxamide	0.649233934912563	1.63134914954291
5-(6-hydroxy-6-methyloctyl)-2,5-dihydrofuran-2-one	0.64838547820884	0.522434993586866
(v)5(6)-DiHET	0.646939722838289	1.32444244364984
13(S)-HOTrE	0.62057318225521	1.27828205275881
Neochlorogenic acid	0.616321679412633	0.391730235740298
NP-005982	0.611587354990123	0.655946185242384
11-keto Testosterone (CRM)	0.610233408670932	1.74916496393196
11-dehydro Thromboxane B2	0.606684334747199	0.852595124358221
9-Oxo-4,5,6,7,8,9-hexahydropyrazolo[5,1-b]quinazoline-3-carbonitrile	0.604531218414014	0.809289671676937
NP-004987	0.581421080365986	1.24813589047355
Bisphenol A	0.577495771076767	0.848044792186251
5?-Pregnan-3,20-dione	0.570690653474714	0.343102006483702
Flurandrenolide	0.567910172563322	0.530078509672897
N,N-Diisopropylethylamine (DIPEA)	0.562551802973238	0.500370651719212
(15Z)-9,12,13-Trihydroxy-15-octadecenoic acid	0.561724507526156	1.33800323062022
Docosahexaenoic acid ethyl ester	0.547698529075171	0.614289765572296
Pyrimethamine	0.544984430651672	1.02261503331784
Hexanoic acid	0.543722700866801	0.699822698282158
3-Methyladipic acid	0.543246149633923	0.721575430095819
3,4-Dihydroxyphenylpropionic acid	0.543164211869182	0.33379554354254
4-morpholinobenzoic acid	0.536883644619968	0.743620402041616
Ambrosic acid	0.536259396494848	0.794796680433334
L-Phenylalanine	0.528371212664226	0.921276452753361
Xanthosine	0.520679475977963	0.427630397386177
Citrinin	0.519151902692693	1.65621221799712
N-(5-acetamidopentyl)acetamide	0.505741257906432	0.408979650717809
Jasmonic acid	0.503891288440863	0.933088904569216
Hypoxanthine	0.500500961725466	0.714549633190425
Estriol	0.499408553174885	0.781043603768045
(+/-)12(13)-DiHOME	0.486739321511304	0.195378189005909
Methasterone	0.485877927777123	0.401256758749303
N-(2,3-Dihydro-1H-inden-2-yl)-1-methyl-4-nitro-1H-imidazol-5-amine	0.485002584773001	0.311830412057325
Deoxycholic acid	0.478764584832951	1.05055301863337
Ethidium	0.47120603715362	1.54084814639869
Disperse orange 3	0.469870239867043	1.60070202168016
NP-020283	0.467426414083197	1.62964551038717
Chlorogenic acid	0.455458438813115	1.23766986180673
2-Methylglutaric acid	0.448614981446222	0.351433452201268
11-Hydroxy-d(9)-THC	0.447748725172723	0.906458496971582
NP-008095	0.446942806196909	0.578990611971852
Oxepanone	0.443282843354291	0.667609360790748
NP-014287	0.417132152538432	1.06658125791884
N1-(2,3-dihydro-1,4-benzodioxin-2-ylmethyl)-2,2-dimethylpropanamide	0.413617936687839	0.68525446646336
2-Hydroxyvaleric acid	0.409927311462513	0.321783663670502
(3?,5?,9?)-3,6,19-Trihydroxyurs-12-en-28-oic acid	0.409783571209194	1.49203298050165
Prostaglandin F3?	0.391369123337836	0.942268544472615
4-Fluoro-N-{[(1S,4S,6S)-6-isopropyl-3-methyl-4-(2-{[2-(4-morpholinyl)ethyl]amino}-2-oxoethyl)-2-cyclohexen-1-yl]methyl}benzamide	0.388196472709388	1.02684881153583
Genistein	0.386949431032563	0.341832055983795
8Z,11Z,14Z-Eicosatrienoic acid	0.385914554470735	0.58789830997911
2-Cyclopentylphenol	0.378338595114802	0.81700140191725
(v)15-HETE	0.376405238669455	1.68912873029746
7-(2-hydroxypropan-2-yl)-1,4a-dimethyl-decahydronaphthalen-1-ol	0.376107594629907	1.40767937277237
Glycocholic acid	0.374222909068754	0.508634151866908
4-Pyridoxic acid	0.371511516951813	0.495617139515003
4-Hydroxybenzaldehyde	0.364711799654848	1.4333639193141
2,6-Dimethyl-5-(4-methylphenoxy)pyrimidin-4-ol	0.363302648934854	0.5929733382058
Oleanolic acid	0.36170672416965	0.75845986965494
11-Deoxy prostaglandin F1?	0.357848637889213	0.801764124219851
NP-022451	0.354731856918657	0.815344711567248
NP-018716	0.35346541721349	0.379907888027159
Kynurenic acid	0.351932209022197	0.472859796007724
NP-022301	0.351881146322778	1.04963609592517
Methyl 4-hydroxyphenylacetate	0.35069259115879	0.534536927492647
Dehydroepiandrosterone (DHEA)	0.34961822599121	1.38341529828345
4-Indolecarbaldehyde	0.348304919208466	0.515879017435692
2,3-Dinor-11?-prostaglandin F2?	0.348141666928717	0.775853200791662
Androsterone	0.345864678243113	0.804979425613081
Prostaglandin E1	0.339867761585504	1.01705870178253
6-Methylquinoline	0.334424944167036	0.190004336203733
Ursolic acid	0.313842990008998	0.76082369929374
4-[2-(2,3-Dihydroxy-5,6,8a-trimethyloctahydro-2H-spiro[naphthalene-1,2'-oxiran]-5-yl)ethyl]-5-hydroxy-2(5H)-furanone	0.311775685320145	0.614291170277517
(1E)-5-hydroxy-1,7-diphenylhept-1-en-3-one	0.292329047057642	0.639718789105627
NP-003535	0.274998140128654	1.64032973134352
NP-017061	0.257612237707903	1.63185568786434
N-Formylmethionine	0.257228560876175	0.694575626393581
3-[4-(tert-butyl)-3-({5-[3-(trifluoromethyl)phenyl]-2H-1,2,3,4-tetraazol-2-yl}methyl)phenyl]-1,2,4-oxadiazole	0.25548450977046	0.968003935930302
NP-001134	0.254151598589224	1.36916975264544
(-)-Caryophyllene oxide	0.243061177033412	1.4099093151825
13,14-dihydro Prostaglandin E1	0.23885068652177	1.52155889469524
Phenobarbital-d5	0.223273689295309	0.405996622417708
4-amino-1-phenyl-6-(phenylimino)-1,2,5,6-tetrahydro-1,3,5-triazin-2-one	0.21812565535364	0.986372124333117
NP-020418	0.216361110226415	0.933501076810925
Imidazolelactic acid	0.210536935701632	1.26782233895786
1a,1b-Dihomo prostaglandin F2?	0.209035753732119	0.336813021860988
Finasteride	0.207657399972575	1.4632384224948
2,5-Dimethylphenol	0.200585421262478	1.11210307468883
NP-011223	0.197944094314424	1.59585245949656
1-(Carboxymethyl)cyclohexanecarboxylic acid	0.188694818468093	1.23571279692982
16-Hydroxyhexadecanoic acid	0.185040923377269	0.785290082033783
1a,1b-dihomo Prostaglandin F2?	0.180119591898713	0.911664611428111
Prostaglandin K1	0.172435915038869	0.595463805796651
NP-019445	0.166958916999547	0.382077097685164
3-[4-methyl-1-(2-methylpropanoyl)-3-oxocyclohexyl]butanoic acid	0.164101357489214	0.72527846969416
Linoleic acid-biotin	0.154167436820372	1.54394839432552
(v)-Abscisic acid	0.151638286557275	0.874118516661966
4-Phenylbutyric acid	0.148170175838561	1.14942135325348
Proline	0.147816255642579	0.936241388721863
Carbaprostacyclin	0.144177978764035	0.522124131261185
NP-020240	0.136509011022465	0.615618742507646
1,4-dihydroxy-1,4-dimethyl-7-(propan-2-ylidene)-decahydroazulen-6-one	0.133595416597944	0.314070405766546
Tomatidine	0.116608077857966	0.628561586405708
Arecoline	0.109406892569026	0.699837751978013
DL-Tryptophan	0.104458011185692	0.846266216523703
NP-007909	0.0973491260227449	0.959866156253699
1,4a-dimethyl-9-oxo-7-(propan-2-yl)-1,2,3,4,4a,9,10,10a-octahydrophenanthrene-1-carboxylic acid	0.0961340470199193	0.484421772362822
13,14-dihydro-19(R)-hydroxy Prostaglandin E1	0.0875115455817882	1.53540687577021
Testosterone decanoate	0.0874521679764924	1.38971226280209
2-[(1S,4S,5S)-5-Isopropyl-4-({[(3-methoxyphenyl)carbamoyl]amino}methyl)-2-methyl-2-cyclohexen-1-yl]-N-(2-pyridinylmethyl)acetamide	0.0835971820901882	1.53982153502856
All trans retinal	0.0788505796785556	1.2695335780505
N1-(1H-indol-4-yl)cyclohexane-1-carboxamide	0.0749948050831247	0.670854028266941
Tetranor-12(S)-HETE	0.0685931208875749	0.914374075973289
NP-020353	0.0626220682186647	1.03322049814563
trans-3-Indoleacrylic acid	0.058009461545945	0.864198445656009
Pantothenic acid	0.0322336334831248	1.16737914397327
NP-020825	0.0138362725093105	1.40987446575938
(+/-)8-HEPE	0.0129988732272855	0.854308886793912
4-Acetamido-N-({(1S,4S,6S)-6-isopropyl-3-methyl-4-[2-(4-methyl-1-piperazinyl)-2-oxoethyl]-2-cyclohexen-1-yl}methyl)benzamide	0.00482817592272432	0.681679952898738
