# Supplementary material for: Comparison of Metabolomic Signatures Between Low and Heavy Parasite Burden of Haemonchus contortus in Meat Goats Fed with Cynodon dactylon (Bermudagrass) and Crotalaria juncea L. (Sunn Hemp)
Source: Metabolites. 2025 Nov 14;15(11):741. doi: 10.3390/metabo15110741 (PMC12654777; doi:10.3390/metabo15110741)
Supplement: Supplementary file 1 [file metabolites-15-00741-s001.zip › LC_MS/LC_MS/oplsda_vip copy.csv]

	V1	V2
3,12-Dihydroxy-13-methoxypodocarpa-8,11,13-trien-7-one	2.96870483570466	0.309903662974843
Testosterone propionate	2.52654314135548	0.746450351948246
Trolox	2.44364143817828	0.517677042948144
4-morpholinobenzoic acid	2.41465209798173	0.635255607275917
(v)9-HpODE	2.25248029853843	0.800742081886461
1a,1b-dihomo Prostaglandin F2?	2.23920141394959	0.911721405986892
Taurochenodeoxycholic Acid (sodium salt)	2.12913209179375	0.843484017019371
(v)19(20)-DiHDPA	2.07771972455363	0.877918885486763
NP-011548	2.05945770017476	0.711610694848929
NP-004552	2.05195901509099	0.617522685249131
5-[5-hydroxy-3-(hydroxymethyl)pentyl]-8a-(hydroxymethyl)-5,6-dimethyl-3,4,4a,5,6,7,8,8a-octahydronaphthalene-1-carboxylic acid	2.03159700002135	1.07515336540406
6-keto Prostaglandin F1?	2.0309263993765	0.528816371600947
Imidazolelactic acid	1.99952654200758	0.794301818492028
10-Propoxydecanoic acid	1.99942935448251	0.398770610894394
NP-008095	1.94696812349814	0.493320486522733
2,2,6,6-Tetramethyl-1-piperidinol (TEMPO)	1.87537354460096	0.917792759817793
3-(methylsulfanyl)-5H-[1,2,4]triazino[5,6-b]indole	1.85902578143568	0.855015005546716
Indole-3-acetic acid	1.84920935776798	1.12064185014415
2-Cyclopentylphenol	1.83663266533429	0.77818144448693
Sinomenine	1.82394057522621	0.458799146478389
Tetradecanedioic acid	1.81151151319082	0.945904582285957
(5S)-5-hydroxy-1,7-diphenylheptan-3-one	1.77540669876138	0.675962708411069
NP-005982	1.77283423888185	0.89721338157907
N1-(2,3-dihydro-1,4-benzodioxin-2-ylmethyl)-2,2-dimethylpropanamide	1.76233650182859	0.4032696855186
Prostaglandin B1	1.67619122300341	0.846520631048018
N1-(1H-indol-4-yl)cyclohexane-1-carboxamide	1.66034502185601	1.1528320169778
3-[4-(tert-butyl)-3-({5-[3-(trifluoromethyl)phenyl]-2H-1,2,3,4-tetraazol-2-yl}methyl)phenyl]-1,2,4-oxadiazole	1.65167372363563	1.06763254617178
2-Methyl-3-hydroxybutyric acid	1.64082013279599	0.774026930998102
4-(2-((4-Cyanophenyl)amino)oxazol-5-yl)benzonitrile	1.63631010092986	0.584185286864774
4-Hydroxybenzoic acid	1.61684326212069	1.15474754713775
(v)11(12)-EET	1.58241646753857	0.811997627905869
2-Oxindole	1.56899484996589	0.863129380718932
NP-003039	1.55893312134861	0.785799443033019
2-Hydroxymyristic acid	1.55579769653528	0.612385820644075
3-tert-Butyladipic acid	1.54802452157362	1.01997459218985
(v)5(6)-DiHET	1.53482901313868	0.908781619568478
Glycocholic acid	1.5319370092328	0.944607462448101
NP-006656	1.50841566625766	0.685253689394659
2'-Deoxyinosine	1.5023594136427	0.80267546349253
5-Hydroxyindole-3-acetic acid	1.50185602129735	1.29842584394441
(v)15-HETE	1.49705709420748	0.888700957899705
5-(Trifluoromethyl)-1,2-dihydropyridin-2-one	1.48331618620773	1.31784194439467
NP-011223	1.48280774220724	0.989129514703487
Artemisinin	1.48233151628452	0.885469316990708
12-Hydroxydodecanoic acid	1.47183921049305	1.07078058775759
Metolachlor morpholinone	1.46686158313842	0.616266340449022
BB-22 3-Carboxyindole metabolite	1.46280286338911	0.937712282992549
13,14-dihydro-19(R)-hydroxy Prostaglandin E1	1.46134896415245	1.00952332713045
13,14-dihydro Prostaglandin E1	1.43004182136292	0.910090853621479
Ethylmalonic acid	1.41399843248022	1.19223524346523
Decanamide	1.4135144417972	1.00509194157612
Estriol	1.40228993249829	1.03933141847058
Methylmalonic acid	1.39890028760524	1.21603071617997
5-[(1S,2R,4aR)-5-(Hydroxymethyl)-1,2,4a-trimethyl-1,2,3,4,4a,7,8,8a-octahydro-1-naphthalenyl]-3-methylpentanoic acid	1.39507024109291	1.05244035858177
Bis(methylbenzylidene)sorbitol	1.37705890993226	0.994277884982462
2-[(2S,4aR,8aS)-2-Hydroxy-4a-methyl-8-methylenedecahydro-2-naphthalenyl]acrylic acid	1.36920873461806	0.551897845022839
3,8,9-trihydroxy-10-propyl-3,4,5,8,9,10-hexahydro-2H-oxecin-2-one	1.36561682115478	1.27163709822868
Isoxsuprine	1.36248921654297	0.407674927267532
Thymine	1.33201246269296	1.08394165010734
(3beta,9xi)-3-(beta-D-Glucopyranosyloxy)-14-hydroxycarda-5,20(22)-dienolide	1.31808573483145	0.893015232982323
Thymidine	1.31596831805007	1.01250522691585
Bisphenol A	1.31478091078922	1.18258212070874
Galaxolidone	1.28847772484853	0.773913147855918
L-Dopa	1.28685863533372	1.25345057449178
11-Deoxy prostaglandin F1?	1.286809335881	0.87324884150146
NP-020240	1.26219229212722	0.977155802049183
NP-022068	1.25863306158976	0.872384390653649
Sulfamonomethoxine	1.25661836216468	1.2207930913708
Arachidonic acid	1.2517512606195	0.752388533193252
(16R,17S)-8-(4-Morpholinyl)-17-[2-(4-morpholinyl)-2-oxoethyl]-12-oxa-1,4-diazatricyclo[14.3.1.06,11]icosa-6,8,10-trien-2-one	1.24351653655484	1.12488101761204
Tetranor-12(S)-HETE	1.23377085582925	0.885289010502407
4-[2-(2,3-Dihydroxy-5,6,8a-trimethyloctahydro-2H-spiro[naphthalene-1,2'-oxiran]-5-yl)ethyl]-5-hydroxy-2(5H)-furanone	1.20465186116947	0.803400566893505
N1-[5-(3,5-dimethylpiperidino)-4-fluoro-2-nitrophenyl]acetamide	1.20195066417241	1.11693545739796
Progesterone	1.20177525490607	0.923133515061983
Jasmonic acid	1.19568825453413	1.18016759569503
13,14-dihydro Prostaglandin F1?	1.19414934947361	0.767682686338378
Suberic acid	1.19264117748637	1.10085268224021
2-Isopropylmalic acid	1.19213338877067	1.19369975413791
Stearamide	1.18462867010006	1.07333238633341
NP-002047	1.17600712965081	1.05179674896376
Gentisic acid	1.17334911410325	0.984296724191361
2-Hydroxyvaleric acid	1.1724214905386	1.11726688107153
N,N-Diisopropylethylamine (DIPEA)	1.1684894621311	1.07583105190034
Finasteride	1.16300429776676	0.404274642796745
Hexadecanamide	1.15314205700619	1.06364984260567
Prostaglandin F3?	1.14749086562971	0.817827696883725
NP-010770	1.14071036171017	1.09028402843773
Testosterone cypionate	1.13810188637923	0.629738110285995
Valeric acid	1.12976513220497	0.824216052678282
Tomatidine	1.11925127475124	0.740666943303784
Proline	1.11359172617764	1.18617719853943
Resolvin E1	1.11248731029586	1.00848409442223
(+/-)12(13)-DiHOME	1.10382072794763	1.17584804030141
6-Methylquinoline	1.09776220849848	0.780704326793382
Trinexapac	1.08155773965314	0.997423943569354
N-(cyclopropylmethyl)-2-{[(1,2-dimethyl-1H-imidazol-4-yl)sulfonyl]amino}benzamide	1.07563801140118	0.890848154858058
NP-020283	1.0669776821237	0.806411215472135
octadec-9-ynoic acid	1.06443684946093	1.05441994960191
Flurandrenolide	1.05614706370082	0.731138663331587
Isophorone	1.05553342922678	0.84430071471277
Methyl indole-3-acetate	1.0532585163109	1.26059440067127
NP-001596	1.05008682910698	0.672172463917255
Pyridoxine	1.04431936380891	1.31242383103063
2-Hydroxycaproic acid	1.03729388815242	1.15017455385085
1,4a-dimethyl-9-oxo-7-(propan-2-yl)-1,2,3,4,4a,9,10,10a-octahydrophenanthrene-1-carboxylic acid	1.03697304138536	1.04232767461124
NP-017061	1.03633884973245	1.08980125886477
Oleamide	1.03498354099092	1.05893706458023
Prostaglandin F1?	1.02573537960325	0.856240170317552
4-Hydroxybenzaldehyde	1.02327412282197	1.20161422471971
(v)-Abscisic acid	1.01479232790317	0.71071596020578
9-Oxo-4,5,6,7,8,9-hexahydropyrazolo[5,1-b]quinazoline-3-carbonitrile	1.00632278623324	1.16841656045211
3-(tert-butyl)-1-methyl-N-(6-quinoxalinyl)-1H-pyrazole-5-carboxamide	1.00352404742619	1.21344229009819
NP-000294	1.00035128754314	0.479870599915645
Labdanolic acid	0.993144374490629	0.738619148124262
Stearoyl ethanolamide	0.978853933320177	0.52012712917066
Linoleic acid-biotin	0.975213454569411	0.759410446982254
1,5-Isoquinolinediol	0.96048108058123	1.21572135102605
2,5-Dimethylphenol	0.94123760356746	1.3429053239961
Protocatechuic acid	0.937298704293935	0.844522676205756
(3R,6R)-6-{[4-(2-Hydroxyethyl)-1H-1,2,3-triazol-1-yl]methyl}-N-(3-pyridinylmethyl)quinuclidine-3-carboxamide	0.933215471515809	0.731358967866791
4-Fluoro-N-{[(1S,4S,6S)-6-isopropyl-3-methyl-4-(2-{[2-(4-morpholinyl)ethyl]amino}-2-oxoethyl)-2-cyclohexen-1-yl]methyl}benzamide	0.9272761777387	0.971620583220582
Dodecanedioic acid	0.924993764176336	1.140501372285
N-(5-acetamidopentyl)acetamide	0.923578617501236	0.932019333678218
(v)11(12)-DiHET	0.918887512552629	0.961031732709769
NP-018362	0.916498514926638	0.89555498793387
N-Formylmethionine	0.91607412205811	1.05826878007622
NP-019748	0.911790209046832	0.926780547439329
N-[1-(2-chloro-6-fluorobenzyl)-4-piperidinyl]-5-methyl-1-phenyl-1H-pyrazole-3-carboxamide	0.908062381298204	1.20499285935796
5-(4-carboxy-3-methylbutyl)-5,6,8a-trimethyl-3-oxo-3,4,4a,5,6,7,8,8a-octahydronaphthalene-1-carboxylic acid	0.906206631615391	0.571431734572393
NP-019445	0.904986699456517	1.21009643899305
SB236057A	0.904513529813919	0.801807727690527
4-[2-(2-methylphenyl)-2-oxoethyl]benzamide	0.895310023896028	1.13658098221812
2-[(1S,4S,5S)-5-Isopropyl-4-({[(3-methoxyphenyl)carbamoyl]amino}methyl)-2-methyl-2-cyclohexen-1-yl]-N-(2-pyridinylmethyl)acetamide	0.888196935533816	0.707147142202825
NP-003535	0.886913242702558	0.648595492911214
8-Isoprostaglandin F1?	0.87340447156362	0.815015203983943
ethyl 6-methyl-5-(4-phenyl-1,3-thiazol-2-yl)-2-(trifluoromethyl)nicotinate	0.861103503134851	0.565007632865915
Glycerophospho-N-palmitoyl ethanolamine	0.860946372498278	0.877346546737573
NP-022451	0.852321466152838	0.682192700944621
(-)-Caryophyllene oxide	0.850868441326336	0.877255634071748
7-(2-hydroxypropan-2-yl)-1,4a-dimethyl-decahydronaphthalen-1-ol	0.843873679739979	0.842970815940941
Palmitic Acid	0.842459912167818	1.2150279958143
NP-022229	0.842102054760014	1.24132921482692
2-Amino-1,3,4-octadecanetriol	0.841500719985362	1.10745249868596
Prostaglandin K1	0.8279587138656	0.756830115317593
5-(2-Thienyl)nicotinic acid	0.814968817566796	0.505291406914618
4-cyclohexyl-2-{[2-nitro-4-(trifluoromethyl)phenyl]thio}-6-oxo-1,6-dihydropyrimidine-5-carbonitrile	0.814831829780315	0.834301343944418
NP-020418	0.811838293825434	0.905990255480824
Propranolol	0.811144010199024	0.808748533158232
N-(2,4-Dimethylphenyl)-N'-methylimidoformamide	0.80699513353118	1.0100441180107
5?-Pregnan-3,20-dione	0.79033610904376	0.999615894805696
15-OxoEDE	0.785107464349554	1.05477291575705
Gramine	0.774972614263502	1.16231731157319
1-(Carboxymethyl)cyclohexanecarboxylic acid	0.774269015702081	1.35615780016979
Testosterone decanoate	0.773449691140897	1.28944394079816
Disperse orange 3	0.771506332331126	1.29550826058593
Arecoline	0.760153388699647	1.35233063238721
Octyl gallate	0.752819411667177	1.02980828180382
2-(4-chlorophenoxy)-N-(2-oxo-3-azepanyl)nicotinamide	0.747121890353776	1.01215815614164
5,6-dimethoxyindan-1-one	0.738793654586907	0.89687591174511
Daidzein	0.738417277045784	0.976826168503052
N-(2-furylmethylidene)-(4-{[(2-furylmethylidene)amino]methyl}cyclohexyl)methanamine	0.735098860743077	1.32260338352243
NP-020825	0.734048742352749	1.2501161779428
Corticosterone	0.731664532509778	0.851550583940465
Asiatic acid	0.729759801805708	0.98127172907325
Prostaglandin K2	0.727874206025204	0.566371736267649
All trans retinal	0.726028758136583	0.921135945793552
(1E)-5-hydroxy-1,7-diphenylhept-1-en-3-one	0.725497368574627	1.17611777465187
18-?-Glycyrrhetinic acid	0.719221209038496	1.22188867605274
Andrographolide	0.717777550114822	0.661180541455032
NP-006862	0.715184966166631	0.816952265720652
2,3-dinor-8-iso Prostaglandin F2?	0.710066648237942	0.971556671813884
NP-021050	0.706099073732543	1.19241951038821
Senkyunolide H	0.70291026337728	1.20798036509829
Ambrosic acid	0.695778089197053	0.686170725322473
NP-020156	0.695592358473758	1.33362815484658
Hydrocinnamic acid	0.690143672611815	0.949803121304813
NP-020353	0.683799832293467	1.18771394784436
8,12-iso-iPF2?-VI-1,5-lactone	0.657967004353671	1.10240903672637
NP-004917	0.656917121348067	1.13726678812838
1,4-dihydroxy-1,4-dimethyl-7-(propan-2-ylidene)-decahydroazulen-6-one	0.656463471262723	0.775891491383319
Dehydroepiandrosterone (DHEA)	0.65048747458141	0.66645362764268
4-Cyano-N-({(1S,4S,6S)-6-isopropyl-3-methyl-4-[2-(4-methyl-1-piperazinyl)-2-oxoethyl]-2-cyclohexen-1-yl}methyl)benzamide	0.643963525719997	0.798853776152803
2-[(2-Methylphenyl)thio]benzoic acid	0.641409628322349	1.15096823610745
Aflatoxin G2	0.630230548726311	0.657473240657351
Alanyltyrosine	0.623831910777149	0.853424972543516
Methasterone	0.618648182383093	0.887013591687627
N-[(1S,2S,8S,8aS)-8-Hydroxy-7-{(2S)-1-[(2R)-2-(methoxymethyl)-1-pyrrolidinyl]-1-oxo-2-propanyl}-1,4a-dimethyldecahydro-2-naphthalenyl]-5-pyrimidinecarboxamide	0.615343466594013	0.743012902092038
(15Z)-9,12,13-Trihydroxy-15-octadecenoic acid	0.613077737590847	0.965932842389037
Xanthosine	0.594271640232473	1.04381114882179
4-amino-1-phenyl-6-(phenylimino)-1,2,5,6-tetrahydro-1,3,5-triazin-2-one	0.587042836926751	1.3151282662893
11-keto Testosterone (CRM)	0.567668120985862	1.01268684028966
13(S)-HOTrE	0.560073968279443	1.10544105842692
NP-004020	0.559576354944991	0.759388229715724
15(R),19(R)-hydroxy Prostaglandin F2?	0.559255902308661	0.99951765596136
NP-016928	0.557486698970505	0.825961073748142
5-[5-(methoxycarbonyl)-5,8a-dimethyl-2-methylidene-decahydronaphthalen-1-yl]-3-methylpentanoic acid	0.555235862953214	1.00224176916304
4-Phenylbutyric acid	0.553769758549313	0.605065211474351
NP-005821	0.546008726321031	1.17970946653066
Azelaic acid	0.53465614152435	1.34086284451197
4-Acetamido-N-({(1S,4S,6S)-6-isopropyl-3-methyl-4-[2-(4-methyl-1-piperazinyl)-2-oxoethyl]-2-cyclohexen-1-yl}methyl)benzamide	0.522877830758968	0.77532918379844
?-Muricholic acid	0.520573331131088	1.06249730316523
Butylparaben	0.519031773876461	1.1727995265116
3,4-Dihydroxyphenylpropionic acid	0.510275589475412	1.16247817364829
Carbaprostacyclin	0.508116925822338	0.930238793958098
tert-Butyl N-[1-(aminocarbonyl)-3-methylbutyl]carbamate	0.503783947033562	1.16196555020381
Bis(4-ethylbenzylidene)sorbitol	0.501170445514887	1.17691224730028
(5-Amino[1,2,3]triazolo[1,5-a]quinazolin-3-yl)(morpholino)methanone	0.496275162791117	0.921192357277198
Guanine	0.494820431047692	1.22340766953784
Prostaglandin E1	0.490890648111685	1.05077114734648
12-Oxo phytodienoic acid	0.483773078102282	1.29681742098396
Oleanolic acid	0.475566263585565	1.07866726507299
3-[(1R,9S)-11-(4-Methoxybenzyl)-6-oxo-7,11-diazatricyclo[7.3.1.02,7]trideca-2,4-dien-5-yl]benzonitrile	0.474638588321961	1.32213714196201
NP-007909	0.474584625678375	1.26465708022778
19(R)-hydroxy Prostaglandin A2	0.472787975366991	0.813259129953058
Deoxycholic acid	0.469522631777201	1.01631829992211
Prostaglandin A1	0.467516425308026	0.799174144172681
Hexanoic acid	0.461150070603164	1.21356881604354
Kynurenic acid	0.459851288602156	1.30859267293276
Docosahexaenoic acid ethyl ester	0.459502021736866	0.961281885168483
3-[4-methyl-1-(2-methylpropanoyl)-3-oxocyclohexyl]butanoic acid	0.453344350374066	1.30469775795888
Trimethoprim	0.447062512436055	0.958759242956198
NP-004987	0.439846676251414	0.92924670425244
6-methoxy-2,3,4,9-tetrahydro-1H-beta-carbolin-1-one	0.429915473293362	1.32506958590033
Glycodeoxycholic Acid (hydrate)	0.428056106754707	0.750998730229501
5,6-dimethoxy-2-(2-methoxyphenyl)-4H-chromen-4-one	0.420538647619531	1.36659078047752
8Z,11Z,14Z-Eicosatrienoic acid	0.419702041988971	0.759203690243193
N-[4-(4-Fluorophenyl)-1-methyl-3-(trifluoromethyl)-1H-pyrazol-5-yl]-2,2-dimethylpropanamide	0.412545681099053	1.07621301367826
2,4,6-trihydroxy-5-(1-{5-hydroxy-1,1,2,5-tetramethyl-decahydro-1H-cyclopropa[e]azulen-2-yl}-3-methylbutyl)benzene-1,3-dicarbaldehyde	0.400858176023627	0.549109583176955
Ethidium	0.400843641274312	1.37595323362108
2,3-Dinor-11?-prostaglandin F2?	0.391086941178425	0.831818287227475
NP-022301	0.388072122511704	1.0774463938089
Ursolic acid	0.382474959890403	1.12802295644748
Chlorogenic acid	0.377936582391658	0.443147178588304
NP-018348	0.374032569321285	1.1608710251286
NP-014287	0.371968756423795	1.34313252721695
Ageratriol	0.369241512054388	0.736019233329518
11-dehydro Thromboxane B2	0.365988294073616	0.95309291068629
Homogentisic acid	0.364637508136337	1.35266993286378
4-Hydroxyephedrine	0.344413421705419	0.924445380532384
Adipic acid	0.343855656298103	1.020105814624
Geranylgeranyl pyrophosphate	0.340021583988073	0.771825865620039
Salicylic acid	0.338961238484162	1.21566978212124
1-Heptanesulfonic acid	0.331758737632184	0.922674361474471
3-methyl-4-[2-(2-methylphenyl)hydrazono]-4,5-dihydro-1H-pyrazol-5-one	0.329278063528725	1.18404456380411
19(R)-hydroxy Prostaglandin F1?	0.328191308975648	1.05755012642879
Genistein	0.319655855307538	0.447513277168386
2-Methylglutaric acid	0.319105936276526	0.442085776195534
trans-3-Indoleacrylic acid	0.314568002912478	0.996883476198507
4-Indolecarbaldehyde	0.313398886445196	1.33563354946278
Citrinin	0.3096342178572	1.36282762390444
Corchorifatty acid F	0.306705222874661	1.2589491671827
3,3-Dimethylglutaric acid	0.304704572838242	0.996871484991106
4-Ethylphenol	0.300073995656865	1.30655267055921
5-(1,2,4a,5-tetramethyl-7-oxo-1,2,3,4,4a,7,8,8a-octahydronaphthalen-1-yl)-3-methylpentanoic acid	0.297200582199515	1.06957003926813
5-(6-hydroxy-6-methyloctyl)-2,5-dihydrofuran-2-one	0.291280128153149	1.21951765285182
3-Isopropylmalic acid	0.285126942368862	1.2558850413526
(3?,5?,9?)-3,6,19-Trihydroxyurs-12-en-28-oic acid	0.283928891630588	1.12268124593563
Methyl 4-hydroxyphenylacetate	0.283368331317795	1.39770187420241
L-Norleucine	0.281376002480411	1.0750547002027
Pantothenic acid	0.27612138059533	1.26590875304692
NP-020521	0.262433548469411	0.936588938756939
3-Methyladipic acid	0.258395175824258	1.3133615900627
N-Benzyl-2-{(3R,4S)-3-[(5-butyl-1,2-oxazol-3-yl)methyl]-4-piperidinyl}acetamide	0.250961634350743	0.585609225331803
Lenalidomide	0.249721649207116	0.822812316584794
16-Hydroxyhexadecanoic acid	0.246894851945538	0.868207700247831
Prostaglandin F2?	0.244919807207405	0.992003998102283
N-(2,3-Dihydro-1H-inden-2-yl)-1-methyl-4-nitro-1H-imidazol-5-amine	0.238016442201856	1.05997838444653
Catechol	0.231742706486931	1.08242688814869
(11E,15Z)-9,10,13-trihydroxyoctadeca-11,15-dienoic acid	0.226600221355289	1.09540871946257
NP-001134	0.222905347340483	0.886810046136088
NP-022531	0.216386917466466	1.08656698456953
(2E)-2-[2-(1,2,4a,5-tetramethyl-1,2,3,4,4a,7,8,8a-octahydronaphthalen-1-yl)ethyl]but-2-enedioic acid	0.215222730236887	0.58649859762207
4-Hydroxyphenylacetic acid	0.214921742823751	1.14290959585837
4-Pyridoxic acid	0.213637831147214	1.0943608215651
2,6-Dimethyl-5-(4-methylphenoxy)pyrimidin-4-ol	0.212134449052187	1.24469721625536
(v)13-HODE	0.210631716850671	1.32393446290051
Leucylproline	0.193014435238685	1.19397597010472
Eucalyptol	0.189282678969302	0.471311660209995
Dothiepin	0.187228250998432	1.07758014955788
Neochlorogenic acid	0.186112099476034	0.50334785386973
NP-018716	0.179603912117536	1.20075368412913
Citral	0.17656354296414	1.34434258083614
NP-002676	0.160730562578471	0.859915174103394
NP-012972	0.160534971858589	0.863250920295956
NP-021293	0.158485918668063	0.907559278877563
NP-002322	0.154265009812128	0.956160117960777
?17-6-keto Prostaglandin F1?	0.152857684418361	0.909614005561182
Hypoxanthine	0.146925637507467	1.04678876235495
(v)17(18)-EpETE	0.146521550168005	1.17615303845297
2-Furyl(5-hydroxy-1-benzofuran-3-yl)methanone	0.144940304692123	0.82800181474575
Methyl 2-hydroxy-4-{3-[(4-oxo-3-phenyl-4H-chromen-7-yl)oxy]propoxy}-3-propylbenzoate	0.144094648716143	1.1636841918582
Androsterone	0.144088165605462	0.852223826628033
2-(8-Hydroxy-4a,8-dimethyldecahydro-2-naphthalenyl)acrylic acid	0.140125749695329	1.22466301917007
8-{3-Oxo-2-[(2E)-2-penten-1-yl]-1-cyclopenten-1-yl}octanoic acid	0.138075541828667	0.818810091780158
Phenobarbital-d5	0.135644536697618	1.33489518280794
Mesterolone	0.135258032251476	1.08184963665795
Pyrimethamine	0.129888715149315	1.40646145180655
Oxepanone	0.12555952652794	0.990833416244195
Testosterone undecanoate	0.118170725821301	0.85212747464716
Cannabidiolic acid	0.110464935231898	1.25505386342995
(2E)-5-[(8aS)-2,5,5,8a-tetramethyl-3-oxo-3,4,4a,5,6,7,8,8a-octahydronaphthalen-1-yl]-3-methylpent-2-enoic acid	0.0981670167925339	0.82866552235815
(+/-)12-HpETE	0.0914366542830025	0.904965808418601
NP-020760	0.0892627554626861	1.05984146871861
NP-008993	0.0809027785509538	0.967624206942144
Benzaldehyde 1-[2-(tert-butyl)-5-(trifluoromethyl)pyrazolo[1,5-a]pyrimidin-7-yl]hydrazone	0.0727188330474648	1.3744736505142
Lasalocid A	0.0690205130237666	1.14777074401453
Arjungenin	0.060411860579388	0.610561385341901
3-(2-methylpropyl)-octahydropyrrolo[1,2-a]pyrazine-1,4-dione	0.0496443327817506	1.07187700939715
4-Methyl-5-thiazoleethanol	0.0473097168253153	1.19832226891432
N1-[2-(4-chlorophenyl)-2-oxoethyl]-4-chlorobenzamide	0.0426057300498324	1.26743744463373
1a,1b-Dihomo prostaglandin F2?	0.0419132683164368	0.954612573856555
DL-Tryptophan	0.0410096251010005	1.07920807596309
L-Phenylalanine	0.0314480460687993	1.03090914148338
11-Hydroxy-d(9)-THC	0.026340718819315	0.854259090643748
N-[2-methyl-6-(trifluoromethyl)pyridin-3-yl]-N'-(2-{[4-(trifluoromethyl)pyrimidin-2-yl]amino}ethyl)urea	0.0201075518554312	0.534682974762366
(+/-)8-HEPE	0.0158883460346131	0.941253680470919
Mesalamine	0.00164573941920649	1.31832126394984
