# Supplementary material for: Comparison of Metabolomic Signatures Between Low and Heavy Parasite Burden of Haemonchus contortus in Meat Goats Fed with Cynodon dactylon (Bermudagrass) and Crotalaria juncea L. (Sunn Hemp)
Source: Metabolites. 2025 Nov 14;15(11):741. doi: 10.3390/metabo15110741 (PMC12654777; doi:10.3390/metabo15110741)
Supplement: Supplementary file 1 [file metabolites-15-00741-s001.zip › NMR/NMR/oplsda_vip Bermuda 2.csv]

	V1	V2
Acetate	3.06385053377222	1.22144101014515
Glucose/Sugars	1.9400748397261	2.11724912481769
Succinate/Unknown	1.74502728173509	1.12743514431458
Proionate/Butyrate	1.36946860689684	1.36036249859761
3.03 .. 2.84	1.193628489125	0.676199955488929
N-Acetyllysine (Acetylated Proteins)	1.18663058999641	0.803297453655299
Pantothenate	1.12814050417652	1.19472116907677
Arginine/Lysine/Unknown	1.10935383066444	2.23529532560458
6.72 .. 6.58	1.06929157642497	0.398536073076651
6.82 .. 6.72	1.01872342113472	0.263579751125221
2.84 .. 2.74	0.881855841832998	0.658471750924614
Choline/Phosphocholine/carnitine	0.743855909478538	0.116020930835871
Lactate	0.689647053018755	0.450393337546354
Phenylalanine	0.659064089675137	0.121442380943825
7.21 .. 7.14	0.6181023083155	0.172980448373446
Valine	0.588981570086057	0.991288627936437
Dimethyl Sulfone	0.533143661211285	0.360518757090864
7.05 .. 6.96	0.525915878531464	0.144352495483779
Butyrate	0.507376018662158	1.35492782989864
Butyrate/Fas	0.507230811043678	1.98802872719471
1.21 .. 1.16	0.505778351455587	1.24348192514529
Propionate	0.425648110420503	0.384960987712214
Alanine	0.415167708744016	1.10065696805669
0.80 .. 0.68	0.383500557758109	0.580434748739535
1.45 .. 1.41	0.354670262982528	0.837710921232015
Tyrosine	0.343117064056072	0.147334804099941
Ethanol	0.323772618081815	0.861649723995983
2.74 .. 2.71	0.323536577631949	0.396842898304562
7.14 .. 7.07	0.306114580879653	0.142784796105324
Lactate.1	0.240349133765244	0.860664508032871
N-Acetylproteins/carboh.	0.0677388476628042	0.951557516929451
