# Supplementary material for: Comparison of Metabolomic Signatures Between Low and Heavy Parasite Burden of Haemonchus contortus in Meat Goats Fed with Cynodon dactylon (Bermudagrass) and Crotalaria juncea L. (Sunn Hemp)
Source: Metabolites. 2025 Nov 14;15(11):741. doi: 10.3390/metabo15110741 (PMC12654777; doi:10.3390/metabo15110741)
Supplement: Supplementary file 1 [file metabolites-15-00741-s001.zip › NMR/NMR/oplsda_vip Sunn Hemp.csv]

	V1	V2
Butyrate/Fas	2.19270571346102	1.10113901503713
Glucose/Sugars	1.94006335339546	2.07076912353532
Arginine/Lysine/Unknown	1.64849436020019	1.80156779414915
Acetate	1.51366927209219	2.55394101323444
1.21 .. 1.16	1.38971308845241	0.655362726930049
Proionate/Butyrate	1.38791481812854	1.46001690196055
Butyrate	1.24899454167464	1.11840316643344
Alanine	1.1555488456522	0.727349195492861
Valine	1.02467353848127	0.720862220350381
Ethanol	1.01763627699891	0.509501644137619
1.45 .. 1.41	0.99912099860223	0.483923145592225
Pantothenate	0.96394128671705	0.718819481801092
Lactate.1	0.948546054492296	0.773128350588343
Propionate	0.756381670089922	0.636550294278485
3.03 .. 2.84	0.739422054472334	0.842672065075011
2.84 .. 2.74	0.697224421981011	0.767308507581479
N-Acetyllysine (Acetylated Proteins)	0.689956584306894	0.6668096876347
Lactate	0.683275805726929	0.544574022180182
0.80 .. 0.68	0.677469452681912	0.64312718500511
6.72 .. 6.58	0.664021594261414	0.868953851117648
Choline/Phosphocholine/carnitine	0.624527129814529	0.568288359602211
Succinate/Unknown	0.552353796757157	1.49482029873538
6.82 .. 6.72	0.535805359949289	0.766404176065086
7.21 .. 7.14	0.494265361128025	0.436912614074712
Phenylalanine	0.490392325762623	0.481962796126008
2.74 .. 2.71	0.413090646804037	0.34375802619044
7.14 .. 7.07	0.400499965495047	0.32602815767055
7.05 .. 6.96	0.395105327855648	0.474802941801019
Tyrosine	0.375216801357974	0.52356949687141
N-Acetylproteins/carboh.	0.361839167483874	1.13222652148823
Dimethyl Sulfone	0.283249251539231	0.272738950273939
