# Supplementary material for: Comparison of Metabolomic Signatures Between Low and Heavy Parasite Burden of Haemonchus contortus in Meat Goats Fed with Cynodon dactylon (Bermudagrass) and Crotalaria juncea L. (Sunn Hemp)
Source: Metabolites. 2025 Nov 14;15(11):741. doi: 10.3390/metabo15110741 (PMC12654777; doi:10.3390/metabo15110741)
Supplement: Supplementary file 1 [file metabolites-15-00741-s001.zip › NMR/NMR/pathway result bermuda nmr/pathway_results.csv]

	Total	Expected	Hits	Raw p	-log10(p)	Holm adjust	FDR	Impact
Butanoate metabolism	15	0.077071	2	0.0023471	2.6295	0.18776	0.18776	0
Propanoate metabolism	22	0.11304	2	0.005071	2.2949	0.40061	0.20284	0
Neomycin, kanamycin and gentamicin biosynthesis	2	0.010276	1	0.010253	1.9891	0.79974	0.27341	0
Biotin metabolism	10	0.051381	1	0.050351	1.298	1	0.87649	0
Arginine biosynthesis	14	0.071933	1	0.069862	1.1558	1	0.87649	0.07979
Starch and sucrose metabolism	18	0.092486	1	0.089021	1.0505	1	0.87649	0.4207
Pantothenate and CoA biosynthesis	19	0.097624	1	0.093756	1.028	1	0.87649	0.06618
Citrate cycle (TCA cycle)	20	0.10276	1	0.09847	1.0067	1	0.87649	0.03273
Pyruvate metabolism	23	0.11818	1	0.11248	0.94891	1	0.87649	0.07951
Glycolysis or Gluconeogenesis	26	0.13359	1	0.12631	0.89858	1	0.87649	0.02831
Galactose metabolism	27	0.13873	1	0.13087	0.88316	1	0.87649	0.03499
Alanine, aspartate and glutamate metabolism	28	0.14387	1	0.13542	0.86833	1	0.87649	0
Lysine degradation	30	0.15414	1	0.14444	0.84031	1	0.87649	0
Glyoxylate and dicarboxylate metabolism	32	0.16442	1	0.15339	0.81421	1	0.87649	0
Arginine and proline metabolism	36	0.18497	1	0.17103	0.76693	1	0.91215	0.12442
