# Supplementary material for: Comparison of Metabolomic Signatures Between Low and Heavy Parasite Burden of Haemonchus contortus in Meat Goats Fed with Cynodon dactylon (Bermudagrass) and Crotalaria juncea L. (Sunn Hemp)
Source: Metabolites. 2025 Nov 14;15(11):741. doi: 10.3390/metabo15110741 (PMC12654777; doi:10.3390/metabo15110741)
Supplement: Supplementary file 1 [file metabolites-15-00741-s001.zip › NMR/NMR/pathway result bermuda nmr/Rhistory.R]

# PID of current job: 2239254
mSet<-InitDataObjects("conc", "pathora", FALSE, 150)
cmpd.vec<-c("Acetate","Glucose","Succinate","Propionate","Butyrate","3.03 .. 2.84","N-Acetyllysine","Pantothenate","Arginine","Lysine","6.72 .. 6.58","6.82 .. 6.72")
mSet<-Setup.MapData(mSet, cmpd.vec);
mSet<-CrossReferencing(mSet, "name");
mSet<-CreateMappingResultTable(mSet)
mSet<-PerformDetailMatch(mSet, "3.03 .. 2.84");
mSet<-GetCandidateList(mSet);
mSet<-PerformDetailMatch(mSet, "N-Acetyllysine");
mSet<-GetCandidateList(mSet);
mSet<-SetCandidate(mSet, "N-Acetyllysine", "N6-Acetyl-L-lysine");
mSet<-PerformDetailMatch(mSet, "6.72 .. 6.58");
mSet<-GetCandidateList(mSet);
mSet<-SetKEGG.PathLib(mSet, "chx", "current")
mSet<-SetMetabolomeFilter(mSet, F);
mSet<-CalculateOraScore(mSet, "rbc", "hyperg")
mSet<-PlotPathSummary(mSet, F, "path_view_0_", "png", 150, width=NA, NA, NA )
mSet<-SaveTransformedData(mSet)
