# Supplementary material for: Comparison of Metabolomic Signatures Between Low and Heavy Parasite Burden of Haemonchus contortus in Meat Goats Fed with Cynodon dactylon (Bermudagrass) and Crotalaria juncea L. (Sunn Hemp)
Source: Metabolites. 2025 Nov 14;15(11):741. doi: 10.3390/metabo15110741 (PMC12654777; doi:10.3390/metabo15110741)
Supplement: Supplementary file 1 [file metabolites-15-00741-s001.zip › NMR/NMR/Sunn Hemp csv file copy.csv]

Sample	Class	Phenylalanine	7.21 .. 7.14	7.14 .. 7.07	7.05 .. 6.96	Tyrosine	6.82 .. 6.72	6.72 .. 6.58	Lactate	Glucose/Sugars	Choline/Phosphocholine/carnitine	Dimethyl Sulfone	3.03 .. 2.84	2.84 .. 2.74	2.74 .. 2.71	Succinate/Unknown	Propionate/Butyrate	N-Acetylproteins/carboh.	N-Acetyllysine (Acetylated Proteins)	Acetate	Arginine/Lysine/Unknown	Butyrate	Alanine	1.45 .. 1.41	Lactate	1.21 .. 1.16	Ethanol	Propionate	Valine	Pantothenate	Butyrate/Fas	0.80 .. 0.68	TSP
2	SH High	0.062	0.045	0.027	0.043	0.056	0.103	0.132	0.093	0.896	0.085	0.022	0.173	0.143	0.041	0.126	0.409	0.188	0.108	0.847	0.756	0.306	0.184	0.113	0.153	0.27	0.149	0.091	0.157	0.147	0.58	0.088	1
5	SH High	0.069	0.056	0.031	0.047	0.058	0.15	0.197	0.097	1.245	0.101	0.023	0.205	0.155	0.037	0.16	0.726	0.28	0.12	1.82	0.702	0.441	0.173	0.077	0.199	0.142	0.094	0.165	0.125	0.085	0.608	0.099	1
9	SH High	0.077	0.058	0.031	0.057	0.073	0.136	0.184	0.095	1.122	0.095	0.022	0.177	0.142	0.032	0.151	0.476	0.158	0.097	0.88	0.697	0.335	0.205	0.113	0.184	0.192	0.116	0.088	0.155	0.167	0.524	0.086	1
20	SH High	0.056	0.03	0.018	0.036	0.044	0.065	0.078	0.054	0.572	0.048	0.013	0.098	0.073	0.018	0.083	0.292	0.12	0.079	0.65	0.472	0.22	0.129	0.077	0.099	0.129	0.075	0.071	0.125	0.119	0.348	0.106	1
21	SH High	0.053	0.044	0.03	0.039	0.041	0.104	0.133	0.07	0.81	0.067	0.016	0.14	0.106	0.025	0.111	0.404	0.129	0.079	0.803	0.505	0.255	0.143	0.072	0.121	0.134	0.078	0.087	0.127	0.118	0.389	0.083	1
14	SH Low	0.054	0.033	0.022	0.048	0.06	0.093	0.113	0.069	0.726	0.074	0.018	0.128	0.092	0.024	0.589	0.436	0.125	0.055	1.204	0.302	0.243	0.078	0.041	0.091	0.075	0.05	0.067	0.051	0.041	0.321	0.037	1
11	SH Low	0.04	0.026	0.015	0.027	0.035	0.071	0.093	0.042	0.515	0.044	0.011	0.096	0.071	0.016	0.072	0.257	0.095	0.043	0.637	0.293	0.157	0.075	0.037	0.075	0.067	0.042	0.055	0.058	0.048	0.218	0.041	1
8	SH High	0.086	0.061	0.04	0.071	0.078	0.148	0.182	0.098	1.116	0.093	0.022	0.192	0.148	0.035	0.144	0.422	0.151	0.086	0.89	0.481	0.256	0.13	0.073	0.13	0.128	0.074	0.096	0.098	0.089	0.399	0.074	1
16	SH Low	0.03	0.023	0.012	0.023	0.024	0.05	0.064	0.045	0.508	0.038	0.01	0.078	0.055	0.014	0.061	0.261	0.072	0.05	0.59	0.345	0.182	0.1	0.051	0.082	0.097	0.062	0.057	0.091	0.118	0.315	0.059	1
4	SH Low	0.078	0.053	0.029	0.054	0.064	0.129	0.16	0.071	0.806	0.075	0.016	0.158	0.124	0.025	0.122	0.313	0.157	0.066	0.626	0.423	0.203	0.106	0.051	0.112	0.093	0.056	0.069	0.072	0.057	0.254	0.045	1
3	SH Low	0.061	0.045	0.026	0.043	0.06	0.126	0.159	0.093	1.158	0.081	0.023	0.187	0.149	0.036	0.148	0.457	0.285	0.131	0.873	0.882	0.349	0.19	0.094	0.173	0.167	0.103	0.095	0.167	0.155	0.477	0.129	0.999
