# Supplementary material for: Comparison of Metabolomic Signatures Between Low and Heavy Parasite Burden of Haemonchus contortus in Meat Goats Fed with Cynodon dactylon (Bermudagrass) and Crotalaria juncea L. (Sunn Hemp)
Source: Metabolites. 2025 Nov 14;15(11):741. doi: 10.3390/metabo15110741 (PMC12654777; doi:10.3390/metabo15110741)
Supplement: Supplementary file 1 [file metabolites-15-00741-s001.zip › NMR/NMR/Sunn Hemp NMR pathway result/name_map.csv]

Query	Match	HMDB	PubChem	KEGG	SMILES	Comment
Butyrate	Butyric acid	HMDB0000039	264	C00246	CCCC(O)=O	1
Glucose	D-Glucose	HMDB0000122	5793	C00031	OC[C@H]1O[C@@H](O)[C@H](O)[C@@H](O)[C@@H]1O	1
Arginine	L-Arginine	HMDB0000517	6322	C00062	N[C@@H](CCCNC(N)=N)C(O)=O	1
Lysine	Lysine	HMDB0000182	5962	C00047	NCCCC[C@H](N)C(O)=O	1
Acetate	Acetic acid	HMDB0000042	176	C00033	CC(O)=O	1
1.21 .. 1.16	NA	NA	NA	NA	NA	0
Propionate	Propionic acid	HMDB0000237	1032	C00163	CCC(O)=O	1
Alanine	L-Alanine	HMDB0000161	5950	C00041	C[C@H](N)C(O)=O	1
Valine	L-Valine	HMDB0000883	6287	C00183	CC(C)[C@H](N)C(O)=O	1
Ethanol	Ethanol	HMDB0000108	702	C00469	CCO	1
