# Supplementary material for: Comparison of Metabolomic Signatures Between Low and Heavy Parasite Burden of Haemonchus contortus in Meat Goats Fed with Cynodon dactylon (Bermudagrass) and Crotalaria juncea L. (Sunn Hemp)
Source: Metabolites. 2025 Nov 14;15(11):741. doi: 10.3390/metabo15110741 (PMC12654777; doi:10.3390/metabo15110741)
Supplement: Supplementary file 1 [file metabolites-15-00741-s001.zip › NMR/NMR/Sunn Hemp NMR pathway result/pathway_results.csv]

	Total	Expected	Hits	Raw p	-log10(p)	Holm adjust	FDR	Impact
Pyruvate metabolism	23	0.13295	2	0.0070585	2.1513	0.56468	0.30749	0.07951
Glycolysis or Gluconeogenesis	26	0.15029	2	0.0089857	2.0464	0.70987	0.30749	0.02831
Neomycin, kanamycin and gentamicin biosynthesis	2	0.011561	1	0.011531	1.9381	0.89942	0.30749	0
Valine, leucine and isoleucine biosynthesis	8	0.046243	1	0.045418	1.3428	1	0.8764	0
Biotin metabolism	10	0.057803	1	0.056482	1.2481	1	0.8764	0
Arginine biosynthesis	14	0.080925	1	0.078269	1.1064	1	0.8764	0.07979
Butanoate metabolism	15	0.086705	1	0.083645	1.0776	1	0.8764	0
Starch and sucrose metabolism	18	0.10405	1	0.099607	1.0017	1	0.8764	0.4207
Pantothenate and CoA biosynthesis	19	0.10983	1	0.10487	0.97934	1	0.8764	0
Selenocompound metabolism	20	0.11561	1	0.11011	0.95817	1	0.8764	0
Propanoate metabolism	22	0.12717	1	0.1205	0.919	1	0.8764	0
Galactose metabolism	27	0.15607	1	0.14602	0.83559	1	0.91134	0.03499
Alanine, aspartate and glutamate metabolism	28	0.16185	1	0.15104	0.8209	1	0.91134	0
Lysine degradation	30	0.17341	1	0.16101	0.79314	1	0.91134	0
Glyoxylate and dicarboxylate metabolism	32	0.18497	1	0.17088	0.76732	1	0.91134	0
Arginine and proline metabolism	36	0.20809	1	0.19029	0.72057	1	0.95147	0.12442
Valine, leucine and isoleucine degradation	40	0.23121	1	0.20931	0.67921	1	0.98498	0
